# Supplementary material for: Protein Arginine Methyltransferase 5 Functions via Interacting Proteins
Source: Front Cell Dev Biol. 2021 Aug 27;9:725301. doi: 10.3389/fcell.2021.725301 (PMC8432624; doi:10.3389/fcell.2021.725301)
Supplement: Supplementary Table 2 — GO Enrichment analysis of PRMT5 interacting proteins. [file Table_2.XLS]

GO_accession	Description	Term_type	Over_represented_pValue	Corrected_pValue	DEG_item	DEG_list	Bg_item	Bg_list	Gene_names
GO:0005488	binding	molecular_function	1.57E-37	3.32E-33	148	151	15590	19615	ENSG00000143321,ENSG00000134308,ENSG00000179335,ENSG00000168395,ENSG00000135446,ENSG00000198353,ENSG00000140009,ENSG00000137098,ENSG00000177606,ENSG00000173039,ENSG00000183431,ENSG00000060069,ENSG00000169375,ENSG00000138663,ENSG00000151914,ENSG00000100028,ENSG00000139842,ENSG00000283900,ENSG00000125835,ENSG00000166913,ENSG00000266028,ENSG00000164609,ENSG00000126457,ENSG00000105639,ENSG00000213923…
GO:0005654	nucleoplasm	cellular_component	1.57E-33	1.66E-29	93	151	3465	19615	ENSG00000172062,ENSG00000064703,ENSG00000073584,ENSG00000124795,ENSG00000128739,ENSG00000165819,ENSG00000100462,ENSG00000134884,ENSG00000124784,ENSG00000104852,ENSG00000132792,ENSG00000158290,ENSG00000126070,ENSG00000158941,ENSG00000141543,ENSG00000172301,ENSG00000080503,ENSG00000123908,ENSG00000077458,ENSG00000134046,ENSG00000132716,ENSG00000092847,ENSG00000116455,ENSG00000108840,ENSG00000164167…
GO:0044428	nuclear part	cellular_component	2.54E-32	1.80E-28	102	151	4425	19615	ENSG00000101412,ENSG00000158055,ENSG00000101255,ENSG00000109534,ENSG00000049618,ENSG00000111652,ENSG00000162601,ENSG00000100028,ENSG00000139842,ENSG00000125835,ENSG00000196235,ENSG00000134748,ENSG00000105202,ENSG00000213923,ENSG00000099622,ENSG00000198900,ENSG00000106462,ENSG00000119772,ENSG00000266028,ENSG00000267680,ENSG00000122180,ENSG00000157933,ENSG00000188375,ENSG00000126457,ENSG00000127483…
GO:0031981	nuclear lumen	cellular_component	4.38E-32	2.33E-28	98	151	4065	19615	ENSG00000108468,ENSG00000138430,ENSG00000180198,ENSG00000115053,ENSG00000164916,ENSG00000108561,ENSG00000137486,ENSG00000110092,ENSG00000116478,ENSG00000162385,ENSG00000134698,ENSG00000165732,ENSG00000006062,ENSG00000124216,ENSG00000167088,ENSG00000096968,ENSG00000205571,ENSG00000094916,ENSG00000179409,ENSG00000116604,ENSG00000125945,ENSG00000132792,ENSG00000126070,ENSG00000158290,ENSG00000104852…
GO:0005634	nucleus	cellular_component	9.51E-30	4.04E-26	123	151	7198	19615	ENSG00000125945,ENSG00000135473,ENSG00000116604,ENSG00000179409,ENSG00000104177,ENSG00000013441,ENSG00000094916,ENSG00000096968,ENSG00000205571,ENSG00000165732,ENSG00000134698,ENSG00000106443,ENSG00000006062,ENSG00000124216,ENSG00000167088,ENSG00000110092,ENSG00000162385,ENSG00000116478,ENSG00000076604,ENSG00000129474,ENSG00000137486,ENSG00000164916,ENSG00000108561,ENSG00000108468,ENSG00000180198…
GO:0090304	nucleic acid metabolic process	biological_process	3.61E-29	1.28E-25	107	151	5328	19615	ENSG00000179335,ENSG00000102978,ENSG00000187778,ENSG00000134308,ENSG00000099956,ENSG00000181222,ENSG00000036257,ENSG00000116663,ENSG00000143321,ENSG00000074201,ENSG00000168395,ENSG00000141480,ENSG00000137098,ENSG00000112232,ENSG00000057657,ENSG00000127616,ENSG00000198353,ENSG00000140009,ENSG00000135446,ENSG00000060069,ENSG00000169375,ENSG00000183431,ENSG00000138663,ENSG00000173039,ENSG00000177606…
GO:0070013	intracellular organelle lumen	cellular_component	4.59E-28	1.39E-24	102	151	4951	19615	ENSG00000172301,ENSG00000141543,ENSG00000158941,ENSG00000077458,ENSG00000080503,ENSG00000123908,ENSG00000092847,ENSG00000132716,ENSG00000134046,ENSG00000129152,ENSG00000171989,ENSG00000155858,ENSG00000080824,ENSG00000116455,ENSG00000108840,ENSG00000164167,ENSG00000128739,ENSG00000165819,ENSG00000124795,ENSG00000064703,ENSG00000073584,ENSG00000172062,ENSG00000196230,ENSG00000134884,ENSG00000124784…
GO:0043233	organelle lumen	cellular_component	9.89E-28	2.62E-24	103	151	5102	19615	ENSG00000036257,ENSG00000143321,ENSG00000099956,ENSG00000181222,ENSG00000187778,ENSG00000179335,ENSG00000102978,ENSG00000164924,ENSG00000074201,ENSG00000168395,ENSG00000135446,ENSG00000115414,ENSG00000057657,ENSG00000127616,ENSG00000140009,ENSG00000112232,ENSG00000177606,ENSG00000173039,ENSG00000060069,ENSG00000169375,ENSG00000183431,ENSG00000138663,ENSG00000100028,ENSG00000139842,ENSG00000162601…
GO:0016070	RNA metabolic process	biological_process	1.71E-27	4.04E-24	100	151	4803	19615	ENSG00000092847,ENSG00000134046,ENSG00000008405,ENSG00000129152,ENSG00000155858,ENSG00000116455,ENSG00000108840,ENSG00000164167,ENSG00000007392,ENSG00000158941,ENSG00000141543,ENSG00000172301,ENSG00000078399,ENSG00000123908,ENSG00000080503,ENSG00000104852,ENSG00000132792,ENSG00000126070,ENSG00000124795,ENSG00000165819,ENSG00000128739,ENSG00000172062,ENSG00000064703,ENSG00000073584,ENSG00000134884…
GO:0031974	membrane-enclosed lumen	cellular_component	2.56E-27	5.43E-24	103	151	5159	19615	ENSG00000139842,ENSG00000100028,ENSG00000162601,ENSG00000125835,ENSG00000101255,ENSG00000109534,ENSG00000101412,ENSG00000158055,ENSG00000049618,ENSG00000111652,ENSG00000122180,ENSG00000266028,ENSG00000127483,ENSG00000164609,ENSG00000157933,ENSG00000188375,ENSG00000126457,ENSG00000132341,ENSG00000105229,ENSG00000157212,ENSG00000213923,ENSG00000105202,ENSG00000196235,ENSG00000134748,ENSG00000198900…
GO:0006139	nucleobase-containing compound metabolic process	biological_process	1.39E-25	2.69E-22	108	151	5958	19615	ENSG00000187778,ENSG00000102978,ENSG00000179335,ENSG00000143321,ENSG00000036257,ENSG00000116663,ENSG00000181222,ENSG00000134308,ENSG00000099956,ENSG00000168395,ENSG00000074201,ENSG00000112232,ENSG00000141480,ENSG00000137098,ENSG00000135446,ENSG00000140009,ENSG00000127616,ENSG00000057657,ENSG00000198353,ENSG00000138663,ENSG00000169375,ENSG00000060069,ENSG00000183431,ENSG00000177606,ENSG00000173039…
GO:0006725	cellular aromatic compound metabolic process	biological_process	4.58E-25	8.10E-22	109	151	6157	19615	ENSG00000164167,ENSG00000108840,ENSG00000116455,ENSG00000080824,ENSG00000129152,ENSG00000155858,ENSG00000134046,ENSG00000008405,ENSG00000092847,ENSG00000123908,ENSG00000080503,ENSG00000078399,ENSG00000141543,ENSG00000158941,ENSG00000172301,ENSG00000007392,ENSG00000132792,ENSG00000126070,ENSG00000158290,ENSG00000104852,ENSG00000100462,ENSG00000134884,ENSG00000124784,ENSG00000172062,ENSG00000064703…
GO:0010467	gene expression	biological_process	8.27E-25	1.35E-21	105	151	5727	19615	ENSG00000173039,ENSG00000177606,ENSG00000169375,ENSG00000060069,ENSG00000183431,ENSG00000057657,ENSG00000198353,ENSG00000127616,ENSG00000140009,ENSG00000115414,ENSG00000135446,ENSG00000141480,ENSG00000137098,ENSG00000112232,ENSG00000164924,ENSG00000074201,ENSG00000168395,ENSG00000099956,ENSG00000134308,ENSG00000181222,ENSG00000036257,ENSG00000143321,ENSG00000179335,ENSG00000102978,ENSG00000187778…
GO:0046483	heterocycle metabolic process	biological_process	1.98E-24	3.00E-21	108	151	6139	19615	ENSG00000168395,ENSG00000074201,ENSG00000102978,ENSG00000179335,ENSG00000187778,ENSG00000181222,ENSG00000134308,ENSG00000099956,ENSG00000143321,ENSG00000036257,ENSG00000116663,ENSG00000138663,ENSG00000169375,ENSG00000183431,ENSG00000060069,ENSG00000173039,ENSG00000177606,ENSG00000141480,ENSG00000137098,ENSG00000112232,ENSG00000140009,ENSG00000127616,ENSG00000057657,ENSG00000198353,ENSG00000135446…
GO:1901360	organic cyclic compound metabolic process	biological_process	1.24E-23	1.76E-20	109	151	6388	19615	ENSG00000104177,ENSG00000013441,ENSG00000179409,ENSG00000135473,ENSG00000116604,ENSG00000125945,ENSG00000094916,ENSG00000096968,ENSG00000205571,ENSG00000167088,ENSG00000124216,ENSG00000106443,ENSG00000134698,ENSG00000165732,ENSG00000110092,ENSG00000116478,ENSG00000162385,ENSG00000137486,ENSG00000129474,ENSG00000108561,ENSG00000164916,ENSG00000101158,ENSG00000115053,ENSG00000138430,ENSG00000108468…
GO:0044260	cellular macromolecule metabolic process	biological_process	2.44E-22	3.23E-19	126	151	8889	19615	ENSG00000094916,ENSG00000186908,ENSG00000135473,ENSG00000116604,ENSG00000179409,ENSG00000125945,ENSG00000013441,ENSG00000104177,ENSG00000165732,ENSG00000134698,ENSG00000128595,ENSG00000006062,ENSG00000106443,ENSG00000167088,ENSG00000124216,ENSG00000205571,ENSG00000096968,ENSG00000129474,ENSG00000078142,ENSG00000137486,ENSG00000162385,ENSG00000110092,ENSG00000116478,ENSG00000076604,ENSG00000108468…
GO:0005515	protein binding	molecular_function	1.37E-21	1.71E-18	144	151	12287	19615	ENSG00000094916,ENSG00000116604,ENSG00000125945,ENSG00000006062,ENSG00000106443,ENSG00000128595,ENSG00000165732,ENSG00000134698,ENSG00000167088,ENSG00000078142,ENSG00000116478,ENSG00000162385,ENSG00000076604,ENSG00000138430,ENSG00000115053,ENSG00000108561,ENSG00000164916,ENSG00000082397,ENSG00000080503,ENSG00000123908,ENSG00000078399,ENSG00000172301,ENSG00000158941,ENSG00000099399,ENSG00000108840…
GO:0034641	cellular nitrogen compound metabolic process	biological_process	1.54E-21	1.82E-18	109	151	6749	19615	ENSG00000157212,ENSG00000105229,ENSG00000132341,ENSG00000127483,ENSG00000164609,ENSG00000157933,ENSG00000126457,ENSG00000122180,ENSG00000267680,ENSG00000119772,ENSG00000106462,ENSG00000198900,ENSG00000100461,ENSG00000099622,ENSG00000213923,ENSG00000105202,ENSG00000196235,ENSG00000134748,ENSG00000125835,ENSG00000100028,ENSG00000139842,ENSG00000162601,ENSG00000275111,ENSG00000166913,ENSG00000111652…
GO:0003676	nucleic acid binding	molecular_function	3.27E-21	3.65E-18	86	151	4261	19615	ENSG00000112232,ENSG00000140009,ENSG00000198353,ENSG00000057657,ENSG00000127616,ENSG00000169375,ENSG00000183431,ENSG00000177606,ENSG00000173039,ENSG00000187778,ENSG00000102978,ENSG00000179335,ENSG00000143321,ENSG00000181222,ENSG00000099956,ENSG00000074201,ENSG00000164924,ENSG00000132341,ENSG00000105229,ENSG00000267680,ENSG00000122180,ENSG00000153975,ENSG00000188375,ENSG00000126457,ENSG00000127483…
GO:0006396	RNA processing	biological_process	5.28E-21	5.61E-18	42	151	956	19615	ENSG00000104852,ENSG00000109534,ENSG00000132792,ENSG00000126070,ENSG00000128739,ENSG00000165819,ENSG00000172062,ENSG00000064703,ENSG00000124784,ENSG00000100028,ENSG00000125835,ENSG00000100462,ENSG00000092847,ENSG00000196235,ENSG00000134748,ENSG00000105202,ENSG00000213923,ENSG00000100461,ENSG00000155858,ENSG00000129152,ENSG00000164167,ENSG00000116455,ENSG00000007392,ENSG00000158941,ENSG00000141543…
GO:0006807	nitrogen compound metabolic process	biological_process	9.69E-21	9.80E-18	111	151	7143	19615	ENSG00000104852,ENSG00000126070,ENSG00000158290,ENSG00000132792,ENSG00000073584,ENSG00000064703,ENSG00000172062,ENSG00000128739,ENSG00000165819,ENSG00000124795,ENSG00000100462,ENSG00000134884,ENSG00000124784,ENSG00000008405,ENSG00000134046,ENSG00000092847,ENSG00000164167,ENSG00000108840,ENSG00000116455,ENSG00000155858,ENSG00000129152,ENSG00000080824,ENSG00000172301,ENSG00000158941,ENSG00000141543…
GO:0006397	mRNA processing	biological_process	1.59E-20	1.54E-17	32	151	508	19615	ENSG00000112232,ENSG00000135473,ENSG00000179409,ENSG00000167088,ENSG00000183431,ENSG00000205571,ENSG00000102978,ENSG00000162385,ENSG00000181222,ENSG00000074201,ENSG00000108561,ENSG00000123908,ENSG00000007392,ENSG00000141543,ENSG00000158941,ENSG00000164609,ENSG00000129152,ENSG00000155858,ENSG00000164167,ENSG00000116455,ENSG00000134748,ENSG00000196235,ENSG00000100461,ENSG00000100028,ENSG00000125835…
GO:0008380	RNA splicing	biological_process	1.50E-19	1.38E-16	29	151	427	19615	ENSG00000013441,ENSG00000007392,ENSG00000164609,ENSG00000179409,ENSG00000158941,ENSG00000141543,ENSG00000112232,ENSG00000134748,ENSG00000205571,ENSG00000183431,ENSG00000129152,ENSG00000167088,ENSG00000164167,ENSG00000116455,ENSG00000165819,ENSG00000128739,ENSG00000064703,ENSG00000181222,ENSG00000162385,ENSG00000172062,ENSG00000100028,ENSG00000179335,ENSG00000125835,ENSG00000100462,ENSG00000102978…
GO:0000377	RNA splicing, via transesterification reactions with bulged adenosine as nucleophile	biological_process	2.52E-19	2.14E-16	26	151	326	19615	ENSG00000134748,ENSG00000205571,ENSG00000129152,ENSG00000183431,ENSG00000167088,ENSG00000116455,ENSG00000164167,ENSG00000007392,ENSG00000164609,ENSG00000141543,ENSG00000179409,ENSG00000112232,ENSG00000104852,ENSG00000108561,ENSG00000074201,ENSG00000132792,ENSG00000128739,ENSG00000165819,ENSG00000064703,ENSG00000162385,ENSG00000172062,ENSG00000181222,ENSG00000100028,ENSG00000125835,ENSG00000100462…
GO:0000398	mRNA splicing, via spliceosome	biological_process	2.52E-19	2.14E-16	26	151	326	19615	ENSG00000112232,ENSG00000179409,ENSG00000141543,ENSG00000164609,ENSG00000007392,ENSG00000164167,ENSG00000116455,ENSG00000167088,ENSG00000129152,ENSG00000183431,ENSG00000205571,ENSG00000134748,ENSG00000102978,ENSG00000100462,ENSG00000125835,ENSG00000100028,ENSG00000181222,ENSG00000162385,ENSG00000172062,ENSG00000064703,ENSG00000165819,ENSG00000128739,ENSG00000132792,ENSG00000074201,ENSG00000108561…
GO:0000375	RNA splicing, via transesterification reactions	biological_process	3.16E-19	2.58E-16	26	151	329	19615	ENSG00000164609,ENSG00000179409,ENSG00000141543,ENSG00000007392,ENSG00000112232,ENSG00000205571,ENSG00000134748,ENSG00000164167,ENSG00000116455,ENSG00000129152,ENSG00000183431,ENSG00000167088,ENSG00000064703,ENSG00000162385,ENSG00000181222,ENSG00000172062,ENSG00000128739,ENSG00000165819,ENSG00000125835,ENSG00000100462,ENSG00000102978,ENSG00000100028,ENSG00000108561,ENSG00000104852,ENSG00000132792…
GO:0016071	mRNA metabolic process	biological_process	4.32E-19	3.39E-16	35	151	708	19615	ENSG00000108561,ENSG00000074201,ENSG00000181222,ENSG00000162385,ENSG00000102978,ENSG00000205571,ENSG00000183431,ENSG00000167088,ENSG00000134698,ENSG00000179409,ENSG00000135473,ENSG00000112232,ENSG00000104852,ENSG00000126070,ENSG00000132792,ENSG00000165819,ENSG00000128739,ENSG00000064703,ENSG00000172062,ENSG00000100028,ENSG00000125835,ENSG00000100462,ENSG00000092847,ENSG00000196235,ENSG00000134748…
GO:0006351	transcription, DNA-templated	biological_process	7.07E-19	5.29E-16	79	151	3912	19615	ENSG00000166913,ENSG00000101255,ENSG00000158055,ENSG00000101412,ENSG00000049618,ENSG00000100028,ENSG00000162601,ENSG00000125835,ENSG00000275111,ENSG00000119772,ENSG00000106462,ENSG00000196235,ENSG00000132341,ENSG00000157212,ENSG00000105229,ENSG00000122180,ENSG00000267680,ENSG00000127483,ENSG00000164609,ENSG00000157933,ENSG00000126457,ENSG00000168395,ENSG00000187778,ENSG00000102978,ENSG00000036257…
GO:0043170	macromolecule metabolic process	biological_process	7.23E-19	5.29E-16	127	151	9757	19615	ENSG00000115414,ENSG00000135446,ENSG00000127616,ENSG00000057657,ENSG00000198353,ENSG00000140009,ENSG00000112232,ENSG00000105397,ENSG00000137098,ENSG00000141480,ENSG00000177606,ENSG00000173039,ENSG00000169375,ENSG00000060069,ENSG00000183431,ENSG00000138663,ENSG00000036257,ENSG00000147364,ENSG00000116663,ENSG00000143321,ENSG00000099956,ENSG00000134308,ENSG00000181222,ENSG00000187778,ENSG00000179335…
GO:0043229	intracellular organelle	cellular_component	7.52E-19	5.32E-16	142	151	12470	19615	ENSG00000164924,ENSG00000006607,ENSG00000074201,ENSG00000036257,ENSG00000147364,ENSG00000116663,ENSG00000181222,ENSG00000099956,ENSG00000187778,ENSG00000102978,ENSG00000166446,ENSG00000115414,ENSG00000057657,ENSG00000127616,ENSG00000112232,ENSG00000141480,ENSG00000105397,ENSG00000101412,ENSG00000158055,ENSG00000101255,ENSG00000109534,ENSG00000049618,ENSG00000111652,ENSG00000197406,ENSG00000275111…
GO:0097659	nucleic acid-templated transcription	biological_process	9.05E-19	6.20E-16	79	151	3928	19615	ENSG00000123908,ENSG00000080503,ENSG00000078399,ENSG00000141543,ENSG00000158941,ENSG00000172301,ENSG00000116455,ENSG00000108840,ENSG00000155858,ENSG00000129152,ENSG00000134046,ENSG00000008405,ENSG00000092847,ENSG00000100462,ENSG00000134884,ENSG00000172062,ENSG00000073584,ENSG00000064703,ENSG00000124795,ENSG00000094916,ENSG00000116604,ENSG00000125945,ENSG00000104177,ENSG00000165732,ENSG00000106443…
GO:1901363	heterocyclic compound binding	molecular_function	1.28E-18	8.52E-16	100	151	6173	19615	ENSG00000074201,ENSG00000164924,ENSG00000179335,ENSG00000102978,ENSG00000187778,ENSG00000099956,ENSG00000181222,ENSG00000143321,ENSG00000183431,ENSG00000169375,ENSG00000173039,ENSG00000177606,ENSG00000105397,ENSG00000112232,ENSG00000057657,ENSG00000198353,ENSG00000127616,ENSG00000140009,ENSG00000135446,ENSG00000049618,ENSG00000101255,ENSG00000109534,ENSG00000101412,ENSG00000158055,ENSG00000125835…
GO:0043231	intracellular membrane-bounded organelle	cellular_component	2.24E-18	1.44E-15	136	151	11406	19615	ENSG00000187778,ENSG00000102978,ENSG00000166446,ENSG00000147364,ENSG00000036257,ENSG00000116663,ENSG00000181222,ENSG00000099956,ENSG00000074201,ENSG00000164924,ENSG00000112232,ENSG00000141480,ENSG00000105397,ENSG00000115414,ENSG00000057657,ENSG00000127616,ENSG00000162601,ENSG00000014216,ENSG00000197406,ENSG00000275111,ENSG00000111652,ENSG00000101412,ENSG00000158055,ENSG00000101255,ENSG00000109534…
GO:0032991	macromolecular complex	cellular_component	3.36E-18	2.10E-15	93	151	5480	19615	ENSG00000125835,ENSG00000139842,ENSG00000100028,ENSG00000049618,ENSG00000109534,ENSG00000101412,ENSG00000166913,ENSG00000111652,ENSG00000164609,ENSG00000127483,ENSG00000157933,ENSG00000188375,ENSG00000126457,ENSG00000122180,ENSG00000267680,ENSG00000157212,ENSG00000197971,ENSG00000105229,ENSG00000132341,ENSG00000198900,ENSG00000099622,ENSG00000196235,ENSG00000105202,ENSG00000134748,ENSG00000119772…
GO:0097159	organic cyclic compound binding	molecular_function	3.61E-18	2.19E-15	100	151	6257	19615	ENSG00000104852,ENSG00000158290,ENSG00000126070,ENSG00000124795,ENSG00000128739,ENSG00000165819,ENSG00000172062,ENSG00000196230,ENSG00000064703,ENSG00000073584,ENSG00000124784,ENSG00000170027,ENSG00000100462,ENSG00000092847,ENSG00000134046,ENSG00000008405,ENSG00000162434,ENSG00000080824,ENSG00000155858,ENSG00000129152,ENSG00000116455,ENSG00000108840,ENSG00000164167,ENSG00000172432,ENSG00000007392…
GO:0032774	RNA biosynthetic process	biological_process	5.10E-18	3.01E-15	79	151	4043	19615	ENSG00000205571,ENSG00000096968,ENSG00000165732,ENSG00000106443,ENSG00000124216,ENSG00000125945,ENSG00000116604,ENSG00000104177,ENSG00000094916,ENSG00000164916,ENSG00000108561,ENSG00000108468,ENSG00000101158,ENSG00000115053,ENSG00000110092,ENSG00000116478,ENSG00000162385,ENSG00000129474,ENSG00000137486,ENSG00000134046,ENSG00000008405,ENSG00000092847,ENSG00000116455,ENSG00000108840,ENSG00000155858…
GO:0010468	regulation of gene expression	biological_process	1.80E-17	1.03E-14	85	151	4731	19615	ENSG00000049618,ENSG00000101255,ENSG00000101412,ENSG00000158055,ENSG00000166913,ENSG00000275111,ENSG00000162601,ENSG00000198900,ENSG00000099622,ENSG00000213923,ENSG00000196235,ENSG00000119772,ENSG00000106462,ENSG00000127483,ENSG00000157933,ENSG00000126457,ENSG00000122180,ENSG00000267680,ENSG00000157212,ENSG00000105229,ENSG00000132341,ENSG00000164924,ENSG00000168395,ENSG00000099956,ENSG00000134308…
GO:0034645	cellular macromolecule biosynthetic process	biological_process	3.34E-17	1.86E-14	89	151	5201	19615	ENSG00000106443,ENSG00000134698,ENSG00000165732,ENSG00000124216,ENSG00000205571,ENSG00000096968,ENSG00000186908,ENSG00000094916,ENSG00000116604,ENSG00000125945,ENSG00000104177,ENSG00000108468,ENSG00000115053,ENSG00000101158,ENSG00000108561,ENSG00000164916,ENSG00000129474,ENSG00000078142,ENSG00000137486,ENSG00000110092,ENSG00000162385,ENSG00000116478,ENSG00000108840,ENSG00000116455,ENSG00000129152…
GO:2000113	negative regulation of cellular macromolecule biosynthetic process	biological_process	5.77E-17	3.14E-14	46	151	1477	19615	ENSG00000094916,ENSG00000141480,ENSG00000057657,ENSG00000127616,ENSG00000140009,ENSG00000169375,ENSG00000124216,ENSG00000106443,ENSG00000134698,ENSG00000177606,ENSG00000173039,ENSG00000137486,ENSG00000129474,ENSG00000036257,ENSG00000143321,ENSG00000134308,ENSG00000110092,ENSG00000116478,ENSG00000101158,ENSG00000115053,ENSG00000108468,ENSG00000108561,ENSG00000164916,ENSG00000123908,ENSG00000080503…
GO:0010558	negative regulation of macromolecule biosynthetic process	biological_process	8.05E-17	4.27E-14	47	151	1558	19615	ENSG00000094916,ENSG00000141480,ENSG00000057657,ENSG00000127616,ENSG00000140009,ENSG00000106443,ENSG00000134698,ENSG00000169375,ENSG00000124216,ENSG00000173039,ENSG00000177606,ENSG00000129474,ENSG00000137486,ENSG00000134308,ENSG00000110092,ENSG00000116478,ENSG00000036257,ENSG00000143321,ENSG00000108468,ENSG00000115053,ENSG00000101158,ENSG00000108561,ENSG00000164916,ENSG00000080503,ENSG00000105229…
GO:0044446	intracellular organelle part	cellular_component	1.35E-16	7.01E-14	118	151	8942	19615	ENSG00000164924,ENSG00000168395,ENSG00000074201,ENSG00000143321,ENSG00000036257,ENSG00000116663,ENSG00000181222,ENSG00000134308,ENSG00000099956,ENSG00000187778,ENSG00000102978,ENSG00000179335,ENSG00000177606,ENSG00000173039,ENSG00000138663,ENSG00000169375,ENSG00000183431,ENSG00000060069,ENSG00000151914,ENSG00000115414,ENSG00000135446,ENSG00000140009,ENSG00000057657,ENSG00000127616,ENSG00000112232…
GO:0051171	regulation of nitrogen compound metabolic process	biological_process	1.52E-16	7.66E-14	82	151	4578	19615	ENSG00000177606,ENSG00000173039,ENSG00000060069,ENSG00000169375,ENSG00000135446,ENSG00000057657,ENSG00000127616,ENSG00000198353,ENSG00000140009,ENSG00000112232,ENSG00000137098,ENSG00000141480,ENSG00000168395,ENSG00000036257,ENSG00000143321,ENSG00000134308,ENSG00000099956,ENSG00000181222,ENSG00000187778,ENSG00000179335,ENSG00000102978,ENSG00000196235,ENSG00000099622,ENSG00000119772,ENSG00000106462…
GO:0006366	transcription from RNA polymerase II promoter	biological_process	2.17E-16	1.07E-13	58	151	2412	19615	ENSG00000135446,ENSG00000104177,ENSG00000140009,ENSG00000116604,ENSG00000057657,ENSG00000127616,ENSG00000198353,ENSG00000137098,ENSG00000141480,ENSG00000094916,ENSG00000177606,ENSG00000173039,ENSG00000124216,ENSG00000169375,ENSG00000060069,ENSG00000165732,ENSG00000106443,ENSG00000143321,ENSG00000036257,ENSG00000162385,ENSG00000110092,ENSG00000181222,ENSG00000116478,ENSG00000099956,ENSG00000137486…
GO:0009059	macromolecule biosynthetic process	biological_process	2.43E-16	1.17E-13	89	151	5358	19615	ENSG00000116604,ENSG00000125945,ENSG00000104177,ENSG00000186908,ENSG00000094916,ENSG00000205571,ENSG00000096968,ENSG00000106443,ENSG00000165732,ENSG00000134698,ENSG00000124216,ENSG00000116478,ENSG00000110092,ENSG00000162385,ENSG00000129474,ENSG00000078142,ENSG00000137486,ENSG00000108561,ENSG00000164916,ENSG00000108468,ENSG00000101158,ENSG00000115053,ENSG00000172301,ENSG00000158941,ENSG00000141543…
GO:0003682	chromatin binding	molecular_function	2.50E-16	1.18E-13	28	151	513	19615	ENSG00000188375,ENSG00000057657,ENSG00000127483,ENSG00000127616,ENSG00000122180,ENSG00000094916,ENSG00000080503,ENSG00000132341,ENSG00000134046,ENSG00000173039,ENSG00000198900,ENSG00000196235,ENSG00000177606,ENSG00000106462,ENSG00000119772,ENSG00000108840,ENSG00000169375,ENSG00000129152,ENSG00000116478,ENSG00000181222,ENSG00000099956,ENSG00000073584,ENSG00000124795,ENSG00000129474,ENSG00000158055…
GO:0044422	organelle part	cellular_component	2.94E-16	1.36E-13	119	151	9160	19615	ENSG00000157212,ENSG00000105229,ENSG00000132341,ENSG00000127483,ENSG00000138411,ENSG00000164609,ENSG00000157933,ENSG00000188375,ENSG00000126457,ENSG00000122180,ENSG00000267680,ENSG00000266028,ENSG00000119772,ENSG00000106462,ENSG00000162692,ENSG00000198900,ENSG00000099622,ENSG00000213923,ENSG00000134748,ENSG00000196235,ENSG00000105202,ENSG00000125835,ENSG00000100028,ENSG00000139842,ENSG00000162601…
GO:0022613	ribonucleoprotein complex biogenesis	biological_process	3.06E-16	1.38E-13	27	151	480	19615	ENSG00000100462,ENSG00000125835,ENSG00000124784,ENSG00000100028,ENSG00000172062,ENSG00000064703,ENSG00000126070,ENSG00000074201,ENSG00000108561,ENSG00000109534,ENSG00000123908,ENSG00000132341,ENSG00000179409,ENSG00000141543,ENSG00000164609,ENSG00000007392,ENSG00000165732,ENSG00000134698,ENSG00000116455,ENSG00000164167,ENSG00000167088,ENSG00000183431,ENSG00000099622,ENSG00000205571,ENSG00000092847…
GO:0044237	cellular metabolic process	biological_process	3.24E-16	1.43E-13	130	151	10853	19615	ENSG00000106462,ENSG00000099622,ENSG00000100461,ENSG00000197971,ENSG00000157212,ENSG00000105229,ENSG00000132341,ENSG00000157933,ENSG00000127483,ENSG00000138411,ENSG00000267680,ENSG00000122180,ENSG00000111652,ENSG00000049618,ENSG00000101412,ENSG00000158055,ENSG00000109534,ENSG00000101255,ENSG00000014216,ENSG00000162601,ENSG00000197406,ENSG00000275111,ENSG00000141480,ENSG00000105397,ENSG00000112232…
GO:0034654	nucleobase-containing compound biosynthetic process	biological_process	3.87E-16	1.68E-13	80	151	4450	19615	ENSG00000275111,ENSG00000125835,ENSG00000162601,ENSG00000100028,ENSG00000049618,ENSG00000101412,ENSG00000158055,ENSG00000101255,ENSG00000166913,ENSG00000157933,ENSG00000126457,ENSG00000127483,ENSG00000164609,ENSG00000267680,ENSG00000122180,ENSG00000105229,ENSG00000157212,ENSG00000132341,ENSG00000196235,ENSG00000106462,ENSG00000119772,ENSG00000181222,ENSG00000099956,ENSG00000134308,ENSG00000143321…
GO:0031327	negative regulation of cellular biosynthetic process	biological_process	4.37E-16	1.85E-13	47	151	1628	19615	ENSG00000164916,ENSG00000108561,ENSG00000108468,ENSG00000115053,ENSG00000101158,ENSG00000110092,ENSG00000116478,ENSG00000134308,ENSG00000143321,ENSG00000036257,ENSG00000129474,ENSG00000137486,ENSG00000173039,ENSG00000177606,ENSG00000134698,ENSG00000106443,ENSG00000124216,ENSG00000169375,ENSG00000140009,ENSG00000057657,ENSG00000127616,ENSG00000094916,ENSG00000141480,ENSG00000101412,ENSG00000101255…
GO:2000112	regulation of cellular macromolecule biosynthetic process	biological_process	5.11E-16	2.13E-13	77	151	4165	19615	ENSG00000168395,ENSG00000036257,ENSG00000143321,ENSG00000099956,ENSG00000134308,ENSG00000181222,ENSG00000187778,ENSG00000177606,ENSG00000173039,ENSG00000169375,ENSG00000060069,ENSG00000135446,ENSG00000057657,ENSG00000127616,ENSG00000198353,ENSG00000140009,ENSG00000112232,ENSG00000141480,ENSG00000137098,ENSG00000101255,ENSG00000101412,ENSG00000158055,ENSG00000049618,ENSG00000166913,ENSG00000275111…
GO:0010556	regulation of macromolecule biosynthetic process	biological_process	5.74E-16	2.34E-13	78	151	4273	19615	ENSG00000112232,ENSG00000137098,ENSG00000141480,ENSG00000135446,ENSG00000057657,ENSG00000127616,ENSG00000198353,ENSG00000140009,ENSG00000060069,ENSG00000169375,ENSG00000177606,ENSG00000173039,ENSG00000187778,ENSG00000102978,ENSG00000036257,ENSG00000143321,ENSG00000134308,ENSG00000099956,ENSG00000181222,ENSG00000168395,ENSG00000132341,ENSG00000157212,ENSG00000105229,ENSG00000122180,ENSG00000267680…
GO:0009890	negative regulation of biosynthetic process	biological_process	7.31E-16	2.93E-13	47	151	1650	19615	ENSG00000036257,ENSG00000143321,ENSG00000134308,ENSG00000116478,ENSG00000110092,ENSG00000137486,ENSG00000129474,ENSG00000108561,ENSG00000164916,ENSG00000115053,ENSG00000101158,ENSG00000108468,ENSG00000127616,ENSG00000057657,ENSG00000140009,ENSG00000141480,ENSG00000094916,ENSG00000177606,ENSG00000173039,ENSG00000169375,ENSG00000124216,ENSG00000106443,ENSG00000134698,ENSG00000165819,ENSG00000073584…
GO:0051252	regulation of RNA metabolic process	biological_process	7.75E-16	3.05E-13	74	151	3902	19615	ENSG00000112232,ENSG00000137098,ENSG00000141480,ENSG00000127616,ENSG00000057657,ENSG00000198353,ENSG00000140009,ENSG00000169375,ENSG00000060069,ENSG00000177606,ENSG00000173039,ENSG00000187778,ENSG00000179335,ENSG00000102978,ENSG00000036257,ENSG00000143321,ENSG00000099956,ENSG00000134308,ENSG00000181222,ENSG00000168395,ENSG00000132341,ENSG00000105229,ENSG00000157212,ENSG00000122180,ENSG00000267680…
GO:0044877	macromolecular complex binding	molecular_function	8.33E-16	3.21E-13	45	151	1509	19615	ENSG00000080824,ENSG00000162692,ENSG00000129152,ENSG00000106462,ENSG00000108840,ENSG00000119772,ENSG00000196235,ENSG00000092847,ENSG00000134046,ENSG00000198900,ENSG00000132341,ENSG00000080503,ENSG00000123908,ENSG00000122180,ENSG00000141543,ENSG00000188375,ENSG00000158941,ENSG00000127483,ENSG00000104852,ENSG00000158055,ENSG00000162601,ENSG00000100028,ENSG00000100462,ENSG00000124795,ENSG00000073584…
GO:0019899	enzyme binding	molecular_function	8.51E-16	3.23E-13	51	151	1942	19615	ENSG00000158941,ENSG00000157933,ENSG00000126457,ENSG00000266028,ENSG00000123908,ENSG00000197971,ENSG00000105229,ENSG00000078399,ENSG00000008405,ENSG00000105639,ENSG00000196235,ENSG00000092847,ENSG00000105202,ENSG00000108840,ENSG00000129152,ENSG00000080824,ENSG00000162434,ENSG00000064703,ENSG00000196230,ENSG00000170027,ENSG00000139842,ENSG00000100028,ENSG00000101255,ENSG00000101412,ENSG00000158290…
GO:0018130	heterocycle biosynthetic process	biological_process	8.92E-16	3.32E-13	80	151	4514	19615	ENSG00000101412,ENSG00000158055,ENSG00000101255,ENSG00000049618,ENSG00000166913,ENSG00000275111,ENSG00000162601,ENSG00000100028,ENSG00000125835,ENSG00000196235,ENSG00000106462,ENSG00000119772,ENSG00000267680,ENSG00000122180,ENSG00000157933,ENSG00000126457,ENSG00000127483,ENSG00000164609,ENSG00000132341,ENSG00000105229,ENSG00000157212,ENSG00000168395,ENSG00000143321,ENSG00000036257,ENSG00000181222…
GO:0019438	aromatic compound biosynthetic process	biological_process	9.59E-16	3.51E-13	80	151	4520	19615	ENSG00000181222,ENSG00000099956,ENSG00000134308,ENSG00000143321,ENSG00000036257,ENSG00000102978,ENSG00000187778,ENSG00000168395,ENSG00000140009,ENSG00000057657,ENSG00000198353,ENSG00000127616,ENSG00000135446,ENSG00000137098,ENSG00000141480,ENSG00000112232,ENSG00000173039,ENSG00000177606,ENSG00000169375,ENSG00000060069,ENSG00000275111,ENSG00000125835,ENSG00000162601,ENSG00000100028,ENSG00000049618…
GO:0043227	membrane-bounded organelle	cellular_component	1.03E-15	3.72E-13	138	151	12408	19615	ENSG00000124784,ENSG00000134884,ENSG00000064703,ENSG00000073584,ENSG00000124795,ENSG00000170584,ENSG00000128739,ENSG00000158290,ENSG00000104852,ENSG00000123908,ENSG00000080503,ENSG00000078399,ENSG00000158941,ENSG00000172301,ENSG00000164167,ENSG00000108840,ENSG00000116455,ENSG00000162434,ENSG00000080824,ENSG00000155858,ENSG00000134046,ENSG00000092847,ENSG00000078142,ENSG00000162385,ENSG00000116478…
GO:0003723	RNA binding	molecular_function	1.24E-15	4.40E-13	49	151	1835	19615	ENSG00000126070,ENSG00000104852,ENSG00000109534,ENSG00000100028,ENSG00000170027,ENSG00000125835,ENSG00000124795,ENSG00000165819,ENSG00000128739,ENSG00000172062,ENSG00000073584,ENSG00000080824,ENSG00000155858,ENSG00000106462,ENSG00000164167,ENSG00000092847,ENSG00000196235,ENSG00000105202,ENSG00000134748,ENSG00000213923,ENSG00000099622,ENSG00000134046,ENSG00000100461,ENSG00000198900,ENSG00000132341…
GO:0051172	negative regulation of nitrogen compound metabolic process	biological_process	1.27E-15	4.43E-13	47	151	1673	19615	ENSG00000108468,ENSG00000101158,ENSG00000115053,ENSG00000164916,ENSG00000108561,ENSG00000129474,ENSG00000137486,ENSG00000116478,ENSG00000110092,ENSG00000134308,ENSG00000143321,ENSG00000036257,ENSG00000134698,ENSG00000106443,ENSG00000124216,ENSG00000169375,ENSG00000173039,ENSG00000177606,ENSG00000094916,ENSG00000141480,ENSG00000140009,ENSG00000057657,ENSG00000127616,ENSG00000126070,ENSG00000166913…
GO:0044271	cellular nitrogen compound biosynthetic process	biological_process	3.99E-15	1.34E-12	84	151	5056	19615	ENSG00000196235,ENSG00000099622,ENSG00000119772,ENSG00000106462,ENSG00000122180,ENSG00000267680,ENSG00000164609,ENSG00000127483,ENSG00000157933,ENSG00000126457,ENSG00000132341,ENSG00000157212,ENSG00000105229,ENSG00000101255,ENSG00000158055,ENSG00000101412,ENSG00000049618,ENSG00000166913,ENSG00000275111,ENSG00000100028,ENSG00000162601,ENSG00000125835,ENSG00000177606,ENSG00000173039,ENSG00000060069…
GO:0010629	negative regulation of gene expression	biological_process	4.02E-15	1.34E-12	48	151	1801	19615	ENSG00000141480,ENSG00000094916,ENSG00000140009,ENSG00000127616,ENSG00000057657,ENSG00000134698,ENSG00000106443,ENSG00000124216,ENSG00000169375,ENSG00000173039,ENSG00000177606,ENSG00000102978,ENSG00000129474,ENSG00000137486,ENSG00000181222,ENSG00000110092,ENSG00000116478,ENSG00000134308,ENSG00000143321,ENSG00000036257,ENSG00000108468,ENSG00000115053,ENSG00000101158,ENSG00000164916,ENSG00000108561…
GO:0022618	ribonucleoprotein complex assembly	biological_process	4.04E-15	1.34E-12	19	151	218	19615	ENSG00000172062,ENSG00000064703,ENSG00000125835,ENSG00000100462,ENSG00000100028,ENSG00000108561,ENSG00000126070,ENSG00000074201,ENSG00000179409,ENSG00000164609,ENSG00000007392,ENSG00000123908,ENSG00000099622,ENSG00000205571,ENSG00000092847,ENSG00000134698,ENSG00000116455,ENSG00000167088,ENSG00000183431
GO:0031326	regulation of cellular biosynthetic process	biological_process	5.67E-15	1.85E-12	78	151	4446	19615	ENSG00000169375,ENSG00000060069,ENSG00000173039,ENSG00000177606,ENSG00000137098,ENSG00000141480,ENSG00000112232,ENSG00000140009,ENSG00000057657,ENSG00000127616,ENSG00000198353,ENSG00000135446,ENSG00000168395,ENSG00000102978,ENSG00000187778,ENSG00000181222,ENSG00000099956,ENSG00000134308,ENSG00000143321,ENSG00000036257,ENSG00000106462,ENSG00000119772,ENSG00000099622,ENSG00000196235,ENSG00000105639…
GO:1901362	organic cyclic compound biosynthetic process	biological_process	6.01E-15	1.92E-12	80	151	4664	19615	ENSG00000166913,ENSG00000049618,ENSG00000101255,ENSG00000158055,ENSG00000101412,ENSG00000125835,ENSG00000100028,ENSG00000162601,ENSG00000275111,ENSG00000119772,ENSG00000106462,ENSG00000196235,ENSG00000157212,ENSG00000105229,ENSG00000132341,ENSG00000164609,ENSG00000127483,ENSG00000157933,ENSG00000126457,ENSG00000122180,ENSG00000267680,ENSG00000168395,ENSG00000102978,ENSG00000187778,ENSG00000099956…
GO:0043226	organelle	cellular_component	6.05E-15	1.92E-12	142	151	13398	19615	ENSG00000166446,ENSG00000102978,ENSG00000187778,ENSG00000099956,ENSG00000181222,ENSG00000116663,ENSG00000147364,ENSG00000036257,ENSG00000074201,ENSG00000006607,ENSG00000164924,ENSG00000105397,ENSG00000141480,ENSG00000112232,ENSG00000127616,ENSG00000057657,ENSG00000115414,ENSG00000014216,ENSG00000162601,ENSG00000275111,ENSG00000197406,ENSG00000111652,ENSG00000049618,ENSG00000101255,ENSG00000109534…
GO:0019219	regulation of nucleobase-containing compound metabolic process	biological_process	8.32E-15	2.60E-12	76	151	4272	19615	ENSG00000124795,ENSG00000073584,ENSG00000064703,ENSG00000124784,ENSG00000134884,ENSG00000100462,ENSG00000104852,ENSG00000172301,ENSG00000158941,ENSG00000078399,ENSG00000080503,ENSG00000123908,ENSG00000092847,ENSG00000008405,ENSG00000134046,ENSG00000129152,ENSG00000080824,ENSG00000108840,ENSG00000116455,ENSG00000162385,ENSG00000110092,ENSG00000116478,ENSG00000137486,ENSG00000129474,ENSG00000108561…
GO:0071704	organic substance metabolic process	biological_process	8.81E-15	2.71E-12	131	151	11374	19615	ENSG00000108468,ENSG00000137486,ENSG00000129474,ENSG00000110092,ENSG00000124216,ENSG00000096968,ENSG00000205571,ENSG00000186908,ENSG00000013441,ENSG00000135473,ENSG00000179409,ENSG00000132792,ENSG00000126070,ENSG00000170027,ENSG00000100462,ENSG00000165819,ENSG00000172062,ENSG00000129152,ENSG00000171989,ENSG00000132716,ENSG00000008405,ENSG00000007392,ENSG00000141543,ENSG00000168395,ENSG00000179335…
GO:0044451	nucleoplasm part	cellular_component	1.01E-14	3.05E-12	37	151	1093	19615	ENSG00000179335,ENSG00000102978,ENSG00000187778,ENSG00000137486,ENSG00000116478,ENSG00000181222,ENSG00000162385,ENSG00000168395,ENSG00000094916,ENSG00000179409,ENSG00000134698,ENSG00000169375,ENSG00000183431,ENSG00000060069,ENSG00000138663,ENSG00000205571,ENSG00000100462,ENSG00000100028,ENSG00000064703,ENSG00000172062,ENSG00000165819,ENSG00000109534,ENSG00000104852,ENSG00000157212,ENSG00000105229…
GO:0044238	primary metabolic process	biological_process	1.20E-14	3.57E-12	128	151	10909	19615	ENSG00000115414,ENSG00000057657,ENSG00000127616,ENSG00000112232,ENSG00000141480,ENSG00000105397,ENSG00000074201,ENSG00000036257,ENSG00000147364,ENSG00000116663,ENSG00000181222,ENSG00000099956,ENSG00000187778,ENSG00000102978,ENSG00000099622,ENSG00000100461,ENSG00000106462,ENSG00000267680,ENSG00000122180,ENSG00000157933,ENSG00000138411,ENSG00000127483,ENSG00000132341,ENSG00000157212,ENSG00000105229…
GO:0071826	ribonucleoprotein complex subunit organization	biological_process	1.21E-14	3.57E-12	19	151	231	19615	ENSG00000123908,ENSG00000179409,ENSG00000164609,ENSG00000007392,ENSG00000134698,ENSG00000116455,ENSG00000167088,ENSG00000183431,ENSG00000099622,ENSG00000205571,ENSG00000092847,ENSG00000100462,ENSG00000125835,ENSG00000100028,ENSG00000172062,ENSG00000064703,ENSG00000126070,ENSG00000074201,ENSG00000108561
GO:0009889	regulation of biosynthetic process	biological_process	1.37E-14	3.97E-12	78	151	4515	19615	ENSG00000168395,ENSG00000102978,ENSG00000187778,ENSG00000181222,ENSG00000099956,ENSG00000134308,ENSG00000143321,ENSG00000036257,ENSG00000169375,ENSG00000060069,ENSG00000173039,ENSG00000177606,ENSG00000141480,ENSG00000137098,ENSG00000112232,ENSG00000140009,ENSG00000198353,ENSG00000057657,ENSG00000127616,ENSG00000135446,ENSG00000166913,ENSG00000049618,ENSG00000101412,ENSG00000158055,ENSG00000101255…
GO:0051276	chromosome organization	biological_process	2.01E-14	5.75E-12	38	151	1184	19615	ENSG00000134698,ENSG00000138663,ENSG00000124216,ENSG00000169375,ENSG00000096968,ENSG00000127616,ENSG00000168395,ENSG00000137486,ENSG00000187778,ENSG00000116478,ENSG00000099956,ENSG00000036257,ENSG00000106462,ENSG00000119772,ENSG00000108840,ENSG00000080824,ENSG00000129152,ENSG00000134046,ENSG00000198900,ENSG00000105202,ENSG00000080503,ENSG00000157212,ENSG00000132341,ENSG00000188375,ENSG00000126457…
GO:0030529	ribonucleoprotein complex	cellular_component	2.86E-14	8.11E-12	32	151	843	19615	ENSG00000205571,ENSG00000183431,ENSG00000167088,ENSG00000134698,ENSG00000179409,ENSG00000135473,ENSG00000115053,ENSG00000162385,ENSG00000187778,ENSG00000129474,ENSG00000134748,ENSG00000092847,ENSG00000105202,ENSG00000198900,ENSG00000099622,ENSG00000155858,ENSG00000164167,ENSG00000007392,ENSG00000164609,ENSG00000158941,ENSG00000141543,ENSG00000123908,ENSG00000109534,ENSG00000104852,ENSG00000126070…
GO:0060255	regulation of macromolecule metabolic process	biological_process	3.12E-14	8.73E-12	94	151	6344	19615	ENSG00000116455,ENSG00000108840,ENSG00000080824,ENSG00000129152,ENSG00000134046,ENSG00000008405,ENSG00000092847,ENSG00000080503,ENSG00000123908,ENSG00000078399,ENSG00000141543,ENSG00000158941,ENSG00000172301,ENSG00000158290,ENSG00000126070,ENSG00000186654,ENSG00000104852,ENSG00000100462,ENSG00000170027,ENSG00000124784,ENSG00000134884,ENSG00000064703,ENSG00000073584,ENSG00000124795,ENSG00000165819…
GO:0043933	macromolecular complex subunit organization	biological_process	3.27E-14	9.01E-12	59	151	2797	19615	ENSG00000166913,ENSG00000158290,ENSG00000126070,ENSG00000049618,ENSG00000162601,ENSG00000100028,ENSG00000139842,ENSG00000100462,ENSG00000125835,ENSG00000124795,ENSG00000172062,ENSG00000196230,ENSG00000064703,ENSG00000073584,ENSG00000080824,ENSG00000129152,ENSG00000106462,ENSG00000119772,ENSG00000108840,ENSG00000116455,ENSG00000092847,ENSG00000105202,ENSG00000134046,ENSG00000099622,ENSG00000198900…
GO:2001141	regulation of RNA biosynthetic process	biological_process	9.63E-14	2.62E-11	69	151	3772	19615	ENSG00000112232,ENSG00000137098,ENSG00000141480,ENSG00000140009,ENSG00000127616,ENSG00000057657,ENSG00000198353,ENSG00000060069,ENSG00000169375,ENSG00000177606,ENSG00000173039,ENSG00000187778,ENSG00000102978,ENSG00000143321,ENSG00000036257,ENSG00000181222,ENSG00000099956,ENSG00000134308,ENSG00000168395,ENSG00000132341,ENSG00000157212,ENSG00000105229,ENSG00000267680,ENSG00000122180,ENSG00000157933…
GO:0000387	spliceosomal snRNP assembly	biological_process	1.62E-13	4.34E-11	10	151	38	19615	ENSG00000179409,ENSG00000172062,ENSG00000064703,ENSG00000125835,ENSG00000100462,ENSG00000100028,ENSG00000205571,ENSG00000116455,ENSG00000167088,ENSG00000074201
GO:0006355	regulation of transcription, DNA-templated	biological_process	2.03E-13	5.40E-11	68	151	3732	19615	ENSG00000101412,ENSG00000158055,ENSG00000101255,ENSG00000049618,ENSG00000166913,ENSG00000275111,ENSG00000162601,ENSG00000196235,ENSG00000106462,ENSG00000119772,ENSG00000267680,ENSG00000122180,ENSG00000157933,ENSG00000126457,ENSG00000127483,ENSG00000132341,ENSG00000157212,ENSG00000105229,ENSG00000168395,ENSG00000143321,ENSG00000036257,ENSG00000181222,ENSG00000099956,ENSG00000134308,ENSG00000187778…
GO:0044424	intracellular part	cellular_component	2.29E-13	6.01E-11	144	151	14227	19615	ENSG00000141543,ENSG00000172432,ENSG00000007392,ENSG00000077458,ENSG00000132716,ENSG00000008405,ENSG00000171989,ENSG00000129152,ENSG00000196230,ENSG00000172062,ENSG00000165819,ENSG00000100462,ENSG00000170027,ENSG00000132792,ENSG00000126070,ENSG00000179409,ENSG00000135473,ENSG00000013441,ENSG00000186908,ENSG00000125753,ENSG00000096968,ENSG00000205571,ENSG00000124216,ENSG00000110092,ENSG00000129474…
GO:1903506	regulation of nucleic acid-templated transcription	biological_process	2.71E-13	7.00E-11	68	151	3754	19615	ENSG00000057657,ENSG00000198353,ENSG00000127616,ENSG00000140009,ENSG00000112232,ENSG00000137098,ENSG00000141480,ENSG00000177606,ENSG00000173039,ENSG00000060069,ENSG00000169375,ENSG00000036257,ENSG00000143321,ENSG00000134308,ENSG00000099956,ENSG00000181222,ENSG00000187778,ENSG00000168395,ENSG00000122180,ENSG00000267680,ENSG00000127483,ENSG00000157933,ENSG00000126457,ENSG00000132341,ENSG00000157212…
GO:1903507	negative regulation of nucleic acid-templated transcription	biological_process	3.37E-13	8.58E-11	38	151	1292	19615	ENSG00000196235,ENSG00000134046,ENSG00000008405,ENSG00000106462,ENSG00000119772,ENSG00000108840,ENSG00000267680,ENSG00000158941,ENSG00000157933,ENSG00000080503,ENSG00000105229,ENSG00000101412,ENSG00000101255,ENSG00000166913,ENSG00000073584,ENSG00000064703,ENSG00000100462,ENSG00000177606,ENSG00000173039,ENSG00000124216,ENSG00000169375,ENSG00000106443,ENSG00000140009,ENSG00000127616,ENSG00000057657…
GO:0008152	metabolic process	biological_process	3.39E-13	8.58E-11	133	151	12127	19615	ENSG00000104852,ENSG00000158290,ENSG00000186654,ENSG00000064703,ENSG00000073584,ENSG00000128739,ENSG00000124795,ENSG00000170584,ENSG00000124784,ENSG00000134884,ENSG00000134046,ENSG00000092847,ENSG00000116455,ENSG00000108840,ENSG00000164167,ENSG00000155858,ENSG00000080824,ENSG00000162434,ENSG00000172301,ENSG00000158941,ENSG00000080503,ENSG00000123908,ENSG00000078399,ENSG00000108561,ENSG00000164916…
GO:0016568	chromatin modification	biological_process	3.49E-13	8.71E-11	26	151	578	19615	ENSG00000168395,ENSG00000158290,ENSG00000049618,ENSG00000187778,ENSG00000137486,ENSG00000162601,ENSG00000100462,ENSG00000124795,ENSG00000099956,ENSG00000073584,ENSG00000116478,ENSG00000129152,ENSG00000169375,ENSG00000108840,ENSG00000119772,ENSG00000106462,ENSG00000105202,ENSG00000198900,ENSG00000096968,ENSG00000134046,ENSG00000157212,ENSG00000080503,ENSG00000127616,ENSG00000172301,ENSG00000157933…
GO:0031323	regulation of cellular metabolic process	biological_process	4.42E-13	1.09E-10	91	151	6244	19615	ENSG00000162601,ENSG00000139842,ENSG00000014216,ENSG00000275111,ENSG00000166913,ENSG00000101412,ENSG00000158055,ENSG00000101255,ENSG00000049618,ENSG00000132341,ENSG00000157212,ENSG00000105229,ENSG00000267680,ENSG00000122180,ENSG00000157933,ENSG00000126457,ENSG00000127483,ENSG00000138411,ENSG00000106462,ENSG00000119772,ENSG00000196235,ENSG00000213923,ENSG00000105639,ENSG00000099622,ENSG00000187778…
GO:0080090	regulation of primary metabolic process	biological_process	4.50E-13	1.10E-10	91	151	6246	19615	ENSG00000143321,ENSG00000036257,ENSG00000181222,ENSG00000134308,ENSG00000099956,ENSG00000187778,ENSG00000102978,ENSG00000179335,ENSG00000168395,ENSG00000135446,ENSG00000115414,ENSG00000140009,ENSG00000198353,ENSG00000057657,ENSG00000127616,ENSG00000112232,ENSG00000137098,ENSG00000141480,ENSG00000177606,ENSG00000173039,ENSG00000060069,ENSG00000169375,ENSG00000275111,ENSG00000162601,ENSG00000139842…
GO:1902679	negative regulation of RNA biosynthetic process	biological_process	4.75E-13	1.15E-10	38	151	1307	19615	ENSG00000080503,ENSG00000105229,ENSG00000157933,ENSG00000158941,ENSG00000267680,ENSG00000106462,ENSG00000119772,ENSG00000108840,ENSG00000134046,ENSG00000008405,ENSG00000196235,ENSG00000100462,ENSG00000064703,ENSG00000073584,ENSG00000166913,ENSG00000101412,ENSG00000101255,ENSG00000094916,ENSG00000141480,ENSG00000140009,ENSG00000127616,ENSG00000057657,ENSG00000106443,ENSG00000124216,ENSG00000169375…
GO:0000785	chromatin	cellular_component	4.90E-13	1.17E-10	24	151	496	19615	ENSG00000169375,ENSG00000129152,ENSG00000124216,ENSG00000119772,ENSG00000106462,ENSG00000177606,ENSG00000173039,ENSG00000134046,ENSG00000132341,ENSG00000094916,ENSG00000080503,ENSG00000135446,ENSG00000127483,ENSG00000127616,ENSG00000158941,ENSG00000188375,ENSG00000180198,ENSG00000108468,ENSG00000101412,ENSG00000187778,ENSG00000137486,ENSG00000099956,ENSG00000073584,ENSG00000116478
GO:0006325	chromatin organization	biological_process	5.27E-13	1.24E-10	29	151	752	19615	ENSG00000100462,ENSG00000187778,ENSG00000162601,ENSG00000137486,ENSG00000073584,ENSG00000099956,ENSG00000116478,ENSG00000124795,ENSG00000158290,ENSG00000168395,ENSG00000049618,ENSG00000157212,ENSG00000080503,ENSG00000127616,ENSG00000127483,ENSG00000172301,ENSG00000126457,ENSG00000157933,ENSG00000188375,ENSG00000119772,ENSG00000108840,ENSG00000106462,ENSG00000169375,ENSG00000129152,ENSG00000124216…
GO:0045892	negative regulation of transcription, DNA-templated	biological_process	6.06E-13	1.41E-10	37	151	1249	19615	ENSG00000169375,ENSG00000124216,ENSG00000106443,ENSG00000177606,ENSG00000173039,ENSG00000094916,ENSG00000141480,ENSG00000127616,ENSG00000057657,ENSG00000140009,ENSG00000101158,ENSG00000108468,ENSG00000108561,ENSG00000164916,ENSG00000137486,ENSG00000129474,ENSG00000036257,ENSG00000143321,ENSG00000134308,ENSG00000116478,ENSG00000110092,ENSG00000108840,ENSG00000119772,ENSG00000106462,ENSG00000196235…
GO:0034709	methylosome	cellular_component	8.67E-13	2.00E-10	7	151	12	19615	ENSG00000126457,ENSG00000167088,ENSG00000074201,ENSG00000100028,ENSG00000100462,ENSG00000125835,ENSG00000116455
GO:0051253	negative regulation of RNA metabolic process	biological_process	1.40E-12	3.20E-10	38	151	1355	19615	ENSG00000064703,ENSG00000073584,ENSG00000100462,ENSG00000101255,ENSG00000101412,ENSG00000166913,ENSG00000267680,ENSG00000157933,ENSG00000158941,ENSG00000105229,ENSG00000080503,ENSG00000196235,ENSG00000008405,ENSG00000134046,ENSG00000108840,ENSG00000119772,ENSG00000106462,ENSG00000036257,ENSG00000143321,ENSG00000134308,ENSG00000110092,ENSG00000116478,ENSG00000137486,ENSG00000129474,ENSG00000108561…
GO:1902494	catalytic complex	cellular_component	1.50E-12	3.40E-10	35	151	1161	19615	ENSG00000106462,ENSG00000108840,ENSG00000116455,ENSG00000092847,ENSG00000132716,ENSG00000134046,ENSG00000123908,ENSG00000157212,ENSG00000105229,ENSG00000126457,ENSG00000126070,ENSG00000158290,ENSG00000100028,ENSG00000139842,ENSG00000100462,ENSG00000125835,ENSG00000165819,ENSG00000167088,ENSG00000169375,ENSG00000060069,ENSG00000134698,ENSG00000094916,ENSG00000135446,ENSG00000168395,ENSG00000074201…
GO:0001047	core promoter binding	molecular_function	2.19E-12	4.89E-10	14	151	133	19615	ENSG00000198900,ENSG00000008405,ENSG00000101412,ENSG00000092847,ENSG00000108840,ENSG00000106462,ENSG00000129152,ENSG00000099956,ENSG00000127616,ENSG00000140009,ENSG00000116478,ENSG00000122180,ENSG00000100462,ENSG00000123908
GO:0043234	protein complex	cellular_component	2.45E-12	5.40E-10	73	151	4454	19615	ENSG00000177606,ENSG00000173039,ENSG00000169375,ENSG00000060069,ENSG00000138663,ENSG00000151914,ENSG00000115414,ENSG00000135446,ENSG00000127616,ENSG00000074201,ENSG00000168395,ENSG00000147364,ENSG00000116663,ENSG00000036257,ENSG00000143321,ENSG00000099956,ENSG00000181222,ENSG00000187778,ENSG00000102978,ENSG00000196235,ENSG00000198900,ENSG00000162692,ENSG00000106462,ENSG00000122180,ENSG00000267680…
GO:0010628	positive regulation of gene expression	biological_process	2.47E-12	5.40E-10	46	151	1974	19615	ENSG00000165819,ENSG00000124795,ENSG00000162601,ENSG00000124784,ENSG00000158055,ENSG00000101412,ENSG00000104852,ENSG00000049618,ENSG00000126070,ENSG00000122180,ENSG00000141543,ENSG00000157933,ENSG00000132341,ENSG00000157212,ENSG00000080503,ENSG00000123908,ENSG00000092847,ENSG00000196235,ENSG00000099622,ENSG00000129152,ENSG00000108840,ENSG00000099956,ENSG00000116478,ENSG00000181222,ENSG00000137486…
GO:0043228	non-membrane-bounded organelle	cellular_component	3.39E-12	7.27E-10	69	151	4082	19615	ENSG00000099622,ENSG00000198900,ENSG00000105202,ENSG00000105639,ENSG00000106462,ENSG00000119772,ENSG00000162692,ENSG00000188375,ENSG00000157933,ENSG00000138411,ENSG00000127483,ENSG00000157212,ENSG00000132341,ENSG00000101412,ENSG00000109534,ENSG00000101255,ENSG00000173039,ENSG00000177606,ENSG00000151914,ENSG00000169375,ENSG00000060069,ENSG00000127616,ENSG00000135446,ENSG00000137098,ENSG00000105397…
GO:0043232	intracellular non-membrane-bounded organelle	cellular_component	3.39E-12	7.27E-10	69	151	4082	19615	ENSG00000108561,ENSG00000183873,ENSG00000180198,ENSG00000138430,ENSG00000108468,ENSG00000115053,ENSG00000116478,ENSG00000076604,ENSG00000129474,ENSG00000137486,ENSG00000205571,ENSG00000096968,ENSG00000125753,ENSG00000006062,ENSG00000134698,ENSG00000165732,ENSG00000124216,ENSG00000179409,ENSG00000135473,ENSG00000094916,ENSG00000126070,ENSG00000064703,ENSG00000073584,ENSG00000196230,ENSG00000172062…
GO:0000790	nuclear chromatin	cellular_component	4.70E-12	9.98E-10	19	151	320	19615	ENSG00000106462,ENSG00000119772,ENSG00000169375,ENSG00000129152,ENSG00000134046,ENSG00000173039,ENSG00000177606,ENSG00000094916,ENSG00000080503,ENSG00000158941,ENSG00000188375,ENSG00000127616,ENSG00000108468,ENSG00000180198,ENSG00000101412,ENSG00000187778,ENSG00000116478,ENSG00000073584,ENSG00000099956
GO:0005622	intracellular	cellular_component	4.96E-12	1.04E-09	144	151	14578	19615	ENSG00000006607,ENSG00000164924,ENSG00000074201,ENSG00000147364,ENSG00000116663,ENSG00000036257,ENSG00000099956,ENSG00000181222,ENSG00000187778,ENSG00000166446,ENSG00000102978,ENSG00000115414,ENSG00000127616,ENSG00000057657,ENSG00000112232,ENSG00000105397,ENSG00000141480,ENSG00000101255,ENSG00000109534,ENSG00000158055,ENSG00000101412,ENSG00000049618,ENSG00000111652,ENSG00000275111,ENSG00000197406…
GO:0010604	positive regulation of macromolecule metabolic process	biological_process	5.66E-12	1.18E-09	59	151	3143	19615	ENSG00000141480,ENSG00000137098,ENSG00000115414,ENSG00000135446,ENSG00000198353,ENSG00000057657,ENSG00000127616,ENSG00000140009,ENSG00000116604,ENSG00000060069,ENSG00000169375,ENSG00000124216,ENSG00000006062,ENSG00000165732,ENSG00000177606,ENSG00000096968,ENSG00000173039,ENSG00000137486,ENSG00000102978,ENSG00000129474,ENSG00000076604,ENSG00000036257,ENSG00000099956,ENSG00000110092,ENSG00000181222…
GO:0034708	methyltransferase complex	cellular_component	7.16E-12	1.46E-09	12	151	93	19615	ENSG00000167088,ENSG00000074201,ENSG00000106462,ENSG00000116455,ENSG00000187778,ENSG00000100028,ENSG00000157212,ENSG00000094916,ENSG00000125835,ENSG00000100462,ENSG00000165819,ENSG00000126457
GO:0045934	negative regulation of nucleobase-containing compound metabolic process	biological_process	7.17E-12	1.46E-09	39	151	1502	19615	ENSG00000166913,ENSG00000101255,ENSG00000101412,ENSG00000100462,ENSG00000064703,ENSG00000073584,ENSG00000108840,ENSG00000119772,ENSG00000106462,ENSG00000008405,ENSG00000134046,ENSG00000196235,ENSG00000080503,ENSG00000105229,ENSG00000157933,ENSG00000158941,ENSG00000122180,ENSG00000267680,ENSG00000108468,ENSG00000101158,ENSG00000108561,ENSG00000164916,ENSG00000129474,ENSG00000137486,ENSG00000134308…
GO:0044249	cellular biosynthetic process	biological_process	7.89E-12	1.59E-09	89	151	6321	19615	ENSG00000125945,ENSG00000116604,ENSG00000104177,ENSG00000094916,ENSG00000186908,ENSG00000096968,ENSG00000205571,ENSG00000165732,ENSG00000134698,ENSG00000106443,ENSG00000124216,ENSG00000110092,ENSG00000162385,ENSG00000116478,ENSG00000129474,ENSG00000078142,ENSG00000137486,ENSG00000164916,ENSG00000108561,ENSG00000108468,ENSG00000115053,ENSG00000101158,ENSG00000141543,ENSG00000158941,ENSG00000172301…
GO:0010605	negative regulation of macromolecule metabolic process	biological_process	1.32E-11	2.63E-09	54	151	2759	19615	ENSG00000104852,ENSG00000101412,ENSG00000101255,ENSG00000126070,ENSG00000166913,ENSG00000064703,ENSG00000073584,ENSG00000165819,ENSG00000170027,ENSG00000100462,ENSG00000099622,ENSG00000134046,ENSG00000008405,ENSG00000092847,ENSG00000196235,ENSG00000105639,ENSG00000106462,ENSG00000119772,ENSG00000108840,ENSG00000158941,ENSG00000157933,ENSG00000141543,ENSG00000267680,ENSG00000080503,ENSG00000123908…
GO:0017053	transcriptional repressor complex	cellular_component	1.41E-11	2.80E-09	11	151	75	19615	ENSG00000094916,ENSG00000116478,ENSG00000110092,ENSG00000157933,ENSG00000073584,ENSG00000064703,ENSG00000143321,ENSG00000267680,ENSG00000169375,ENSG00000166913,ENSG00000177606
GO:0000122	negative regulation of transcription from RNA polymerase II promoter	biological_process	1.47E-11	2.89E-09	28	151	799	19615	ENSG00000094916,ENSG00000080503,ENSG00000105229,ENSG00000157933,ENSG00000140009,ENSG00000057657,ENSG00000127616,ENSG00000267680,ENSG00000106462,ENSG00000119772,ENSG00000108840,ENSG00000106443,ENSG00000124216,ENSG00000169375,ENSG00000134046,ENSG00000008405,ENSG00000173039,ENSG00000196235,ENSG00000177606,ENSG00000129474,ENSG00000116478,ENSG00000110092,ENSG00000064703,ENSG00000143321,ENSG00000036257…
GO:0019222	regulation of metabolic process	biological_process	1.49E-11	2.90E-09	96	151	7216	19615	ENSG00000124216,ENSG00000165732,ENSG00000134698,ENSG00000006062,ENSG00000106443,ENSG00000096968,ENSG00000094916,ENSG00000013441,ENSG00000104177,ENSG00000125945,ENSG00000116604,ENSG00000115053,ENSG00000101158,ENSG00000108468,ENSG00000164916,ENSG00000108561,ENSG00000137486,ENSG00000129474,ENSG00000076604,ENSG00000110092,ENSG00000162385,ENSG00000116478,ENSG00000080824,ENSG00000129152,ENSG00000108840…
GO:0009058	biosynthetic process	biological_process	1.61E-11	3.11E-09	90	151	6515	19615	ENSG00000119772,ENSG00000106462,ENSG00000105639,ENSG00000196235,ENSG00000198900,ENSG00000099622,ENSG00000132341,ENSG00000157212,ENSG00000105229,ENSG00000122180,ENSG00000267680,ENSG00000127483,ENSG00000164609,ENSG00000157933,ENSG00000126457,ENSG00000166913,ENSG00000101255,ENSG00000109534,ENSG00000158055,ENSG00000101412,ENSG00000049618,ENSG00000100028,ENSG00000162601,ENSG00000125835,ENSG00000275111…
GO:0034719	SMN-Sm protein complex	cellular_component	2.03E-11	3.88E-09	7	151	17	19615	ENSG00000064703,ENSG00000205571,ENSG00000172062,ENSG00000179409,ENSG00000100028,ENSG00000167088,ENSG00000125835
GO:1901576	organic substance biosynthetic process	biological_process	2.09E-11	3.96E-09	89	151	6425	19615	ENSG00000162601,ENSG00000100028,ENSG00000125835,ENSG00000275111,ENSG00000166913,ENSG00000158055,ENSG00000101412,ENSG00000101255,ENSG00000109534,ENSG00000049618,ENSG00000132341,ENSG00000157212,ENSG00000105229,ENSG00000267680,ENSG00000122180,ENSG00000157933,ENSG00000126457,ENSG00000127483,ENSG00000164609,ENSG00000106462,ENSG00000119772,ENSG00000196235,ENSG00000105639,ENSG00000099622,ENSG00000198900…
GO:0031324	negative regulation of cellular metabolic process	biological_process	2.38E-11	4.46E-09	52	151	2622	19615	ENSG00000126070,ENSG00000166913,ENSG00000104852,ENSG00000101412,ENSG00000101255,ENSG00000170027,ENSG00000100462,ENSG00000064703,ENSG00000073584,ENSG00000165819,ENSG00000106462,ENSG00000108840,ENSG00000119772,ENSG00000099622,ENSG00000134046,ENSG00000008405,ENSG00000196235,ENSG00000092847,ENSG00000105639,ENSG00000123908,ENSG00000080503,ENSG00000105229,ENSG00000157933,ENSG00000141543,ENSG00000158941…
GO:0031490	chromatin DNA binding	molecular_function	2.39E-11	4.46E-09	12	151	104	19615	ENSG00000116478,ENSG00000188375,ENSG00000073584,ENSG00000127616,ENSG00000099956,ENSG00000122180,ENSG00000106462,ENSG00000180198,ENSG00000129152,ENSG00000134046,ENSG00000173039,ENSG00000158055
GO:0048522	positive regulation of cellular process	biological_process	2.45E-11	4.52E-09	78	151	5187	19615	ENSG00000104852,ENSG00000186654,ENSG00000132792,ENSG00000158290,ENSG00000126070,ENSG00000165819,ENSG00000064703,ENSG00000124784,ENSG00000170027,ENSG00000100462,ENSG00000092847,ENSG00000134046,ENSG00000080824,ENSG00000155858,ENSG00000129152,ENSG00000116455,ENSG00000108840,ENSG00000158941,ENSG00000141543,ENSG00000123908,ENSG00000080503,ENSG00000164916,ENSG00000183873,ENSG00000108561,ENSG00000115053…
GO:0006357	regulation of transcription from RNA polymerase II promoter	biological_process	3.93E-11	7.18E-09	47	151	2220	19615	ENSG00000124795,ENSG00000073584,ENSG00000064703,ENSG00000162601,ENSG00000101255,ENSG00000101412,ENSG00000158055,ENSG00000122180,ENSG00000267680,ENSG00000157933,ENSG00000080503,ENSG00000157212,ENSG00000123908,ENSG00000105229,ENSG00000196235,ENSG00000092847,ENSG00000008405,ENSG00000134046,ENSG00000129152,ENSG00000108840,ENSG00000119772,ENSG00000116455,ENSG00000106462,ENSG00000036257,ENSG00000143321…
GO:0003677	DNA binding	molecular_function	4.13E-11	7.50E-09	50	151	2479	19615	ENSG00000188375,ENSG00000126457,ENSG00000127483,ENSG00000267680,ENSG00000122180,ENSG00000080503,ENSG00000105229,ENSG00000123908,ENSG00000078399,ENSG00000134046,ENSG00000198900,ENSG00000008405,ENSG00000196235,ENSG00000092847,ENSG00000106462,ENSG00000116455,ENSG00000108840,ENSG00000119772,ENSG00000129152,ENSG00000073584,ENSG00000275111,ENSG00000064703,ENSG00000124795,ENSG00000100462,ENSG00000162601…
GO:0005694	chromosome	cellular_component	6.81E-11	1.22E-08	30	151	991	19615	ENSG00000080503,ENSG00000094916,ENSG00000157212,ENSG00000132341,ENSG00000188375,ENSG00000158941,ENSG00000127483,ENSG00000127616,ENSG00000135446,ENSG00000106462,ENSG00000119772,ENSG00000124216,ENSG00000169375,ENSG00000129152,ENSG00000134046,ENSG00000173039,ENSG00000198900,ENSG00000105202,ENSG00000177606,ENSG00000137486,ENSG00000187778,ENSG00000116478,ENSG00000099956,ENSG00000073584,ENSG00000170584…
GO:0030532	small nuclear ribonucleoprotein complex	cellular_component	1.37E-10	2.44E-08	10	151	70	19615	ENSG00000104852,ENSG00000167088,ENSG00000155858,ENSG00000164167,ENSG00000128739,ENSG00000007392,ENSG00000179409,ENSG00000164609,ENSG00000100028,ENSG00000125835
GO:0048518	positive regulation of biological process	biological_process	1.38E-10	2.44E-08	84	151	6009	19615	ENSG00000168395,ENSG00000164924,ENSG00000102978,ENSG00000134308,ENSG00000099956,ENSG00000181222,ENSG00000036257,ENSG00000169375,ENSG00000060069,ENSG00000173039,ENSG00000177606,ENSG00000137098,ENSG00000141480,ENSG00000127616,ENSG00000057657,ENSG00000198353,ENSG00000140009,ENSG00000135446,ENSG00000115414,ENSG00000166913,ENSG00000049618,ENSG00000101255,ENSG00000101412,ENSG00000158055,ENSG00000014216…
GO:0031625	ubiquitin protein ligase binding	molecular_function	1.44E-10	2.52E-08	17	151	300	19615	ENSG00000177606,ENSG00000173039,ENSG00000129152,ENSG00000162434,ENSG00000157933,ENSG00000105229,ENSG00000141480,ENSG00000101255,ENSG00000164924,ENSG00000183873,ENSG00000158290,ENSG00000036257,ENSG00000076604,ENSG00000196230,ENSG00000181222,ENSG00000139842,ENSG00000137486
GO:0009892	negative regulation of metabolic process	biological_process	1.57E-10	2.73E-08	55	151	3017	19615	ENSG00000134698,ENSG00000106443,ENSG00000124216,ENSG00000169375,ENSG00000173039,ENSG00000177606,ENSG00000094916,ENSG00000141480,ENSG00000140009,ENSG00000057657,ENSG00000127616,ENSG00000135446,ENSG00000108468,ENSG00000101158,ENSG00000115053,ENSG00000164916,ENSG00000108561,ENSG00000102978,ENSG00000129474,ENSG00000137486,ENSG00000116478,ENSG00000110092,ENSG00000181222,ENSG00000099956,ENSG00000134308…
GO:0005681	spliceosomal complex	cellular_component	1.66E-10	2.86E-08	14	151	186	19615	ENSG00000141543,ENSG00000162385,ENSG00000158941,ENSG00000164609,ENSG00000128739,ENSG00000007392,ENSG00000125835,ENSG00000100028,ENSG00000134748,ENSG00000104852,ENSG00000132792,ENSG00000164167,ENSG00000167088,ENSG00000183431
GO:1990234	transferase complex	cellular_component	1.92E-10	3.29E-08	26	151	770	19615	ENSG00000126457,ENSG00000135446,ENSG00000157212,ENSG00000094916,ENSG00000105229,ENSG00000132716,ENSG00000116455,ENSG00000106462,ENSG00000060069,ENSG00000167088,ENSG00000110092,ENSG00000181222,ENSG00000165819,ENSG00000147364,ENSG00000116663,ENSG00000036257,ENSG00000125835,ENSG00000100462,ENSG00000078142,ENSG00000102978,ENSG00000100028,ENSG00000139842,ENSG00000187778,ENSG00000158290,ENSG00000074201…
GO:0003712	transcription cofactor activity	molecular_function	1.95E-10	3.31E-08	22	151	541	19615	ENSG00000099956,ENSG00000073584,ENSG00000110092,ENSG00000116478,ENSG00000143321,ENSG00000100462,ENSG00000129474,ENSG00000162601,ENSG00000108561,ENSG00000049618,ENSG00000101255,ENSG00000166913,ENSG00000127616,ENSG00000157933,ENSG00000140009,ENSG00000105229,ENSG00000080503,ENSG00000132341,ENSG00000177606,ENSG00000116455,ENSG00000129152,ENSG00000169375
GO:0010557	positive regulation of macromolecule biosynthetic process	biological_process	2.10E-10	3.54E-08	41	151	1825	19615	ENSG00000164916,ENSG00000108561,ENSG00000168395,ENSG00000115053,ENSG00000116478,ENSG00000181222,ENSG00000099956,ENSG00000102978,ENSG00000137486,ENSG00000173039,ENSG00000096968,ENSG00000177606,ENSG00000124216,ENSG00000169375,ENSG00000060069,ENSG00000140009,ENSG00000116604,ENSG00000198353,ENSG00000127616,ENSG00000135446,ENSG00000137098,ENSG00000141480,ENSG00000049618,ENSG00000158055,ENSG00000101412…
GO:0000228	nuclear chromosome	cellular_component	2.44E-10	4.08E-08	22	151	552	19615	ENSG00000101412,ENSG00000109534,ENSG00000108468,ENSG00000180198,ENSG00000126070,ENSG00000116478,ENSG00000099956,ENSG00000073584,ENSG00000187778,ENSG00000177606,ENSG00000134046,ENSG00000198900,ENSG00000173039,ENSG00000169375,ENSG00000129152,ENSG00000106462,ENSG00000119772,ENSG00000158941,ENSG00000188375,ENSG00000127616,ENSG00000080503,ENSG00000094916
GO:0044389	ubiquitin-like protein ligase binding	molecular_function	2.91E-10	4.82E-08	17	151	314	19615	ENSG00000105229,ENSG00000141480,ENSG00000157933,ENSG00000162434,ENSG00000129152,ENSG00000173039,ENSG00000177606,ENSG00000137486,ENSG00000139842,ENSG00000196230,ENSG00000181222,ENSG00000036257,ENSG00000076604,ENSG00000158290,ENSG00000183873,ENSG00000164924,ENSG00000101255
GO:0000989	transcription factor activity, transcription factor binding	molecular_function	3.09E-10	5.06E-08	23	151	608	19615	ENSG00000008405,ENSG00000177606,ENSG00000116455,ENSG00000129152,ENSG00000169375,ENSG00000127616,ENSG00000140009,ENSG00000157933,ENSG00000080503,ENSG00000105229,ENSG00000132341,ENSG00000108561,ENSG00000049618,ENSG00000101255,ENSG00000166913,ENSG00000099956,ENSG00000073584,ENSG00000116478,ENSG00000110092,ENSG00000143321,ENSG00000100462,ENSG00000129474,ENSG00000162601
GO:0044085	cellular component biogenesis	biological_process	3.10E-10	5.06E-08	53	151	2888	19615	ENSG00000127483,ENSG00000164609,ENSG00000157933,ENSG00000141543,ENSG00000188375,ENSG00000007392,ENSG00000266028,ENSG00000157212,ENSG00000123908,ENSG00000082397,ENSG00000132341,ENSG00000099622,ENSG00000213923,ENSG00000092847,ENSG00000105202,ENSG00000116455,ENSG00000164167,ENSG00000080824,ENSG00000064703,ENSG00000172062,ENSG00000196230,ENSG00000125835,ENSG00000100462,ENSG00000100028,ENSG00000139842…
GO:0031328	positive regulation of cellular biosynthetic process	biological_process	3.46E-10	5.61E-08	42	151	1937	19615	ENSG00000137486,ENSG00000102978,ENSG00000129474,ENSG00000099956,ENSG00000116478,ENSG00000181222,ENSG00000115053,ENSG00000168395,ENSG00000108561,ENSG00000164916,ENSG00000137098,ENSG00000141480,ENSG00000135446,ENSG00000127616,ENSG00000198353,ENSG00000116604,ENSG00000140009,ENSG00000060069,ENSG00000169375,ENSG00000124216,ENSG00000177606,ENSG00000173039,ENSG00000096968,ENSG00000162601,ENSG00000165819…
GO:0000988	transcription factor activity, protein binding	molecular_function	3.49E-10	5.61E-08	23	151	612	19615	ENSG00000100462,ENSG00000129474,ENSG00000162601,ENSG00000073584,ENSG00000099956,ENSG00000110092,ENSG00000116478,ENSG00000143321,ENSG00000166913,ENSG00000108561,ENSG00000049618,ENSG00000101255,ENSG00000105229,ENSG00000080503,ENSG00000132341,ENSG00000127616,ENSG00000157933,ENSG00000140009,ENSG00000116455,ENSG00000169375,ENSG00000129152,ENSG00000008405,ENSG00000177606
GO:0071840	cellular component organization or biogenesis	biological_process	3.56E-10	5.68E-08	87	151	6461	19615	ENSG00000151914,ENSG00000138663,ENSG00000169375,ENSG00000183431,ENSG00000060069,ENSG00000177606,ENSG00000141480,ENSG00000140009,ENSG00000127616,ENSG00000135446,ENSG00000115414,ENSG00000168395,ENSG00000074201,ENSG00000164924,ENSG00000006607,ENSG00000187778,ENSG00000099956,ENSG00000134308,ENSG00000036257,ENSG00000106462,ENSG00000119772,ENSG00000162692,ENSG00000099622,ENSG00000198900,ENSG00000105202…
GO:0044427	chromosomal part	cellular_component	3.73E-10	5.90E-08	27	151	861	19615	ENSG00000124216,ENSG00000129152,ENSG00000169375,ENSG00000106462,ENSG00000119772,ENSG00000177606,ENSG00000134046,ENSG00000198900,ENSG00000173039,ENSG00000132341,ENSG00000080503,ENSG00000094916,ENSG00000135446,ENSG00000188375,ENSG00000158941,ENSG00000127616,ENSG00000127483,ENSG00000108468,ENSG00000180198,ENSG00000101412,ENSG00000109534,ENSG00000137486,ENSG00000187778,ENSG00000170584,ENSG00000116478…
GO:0044454	nuclear chromosome part	cellular_component	4.20E-10	6.61E-08	21	151	516	19615	ENSG00000188375,ENSG00000158941,ENSG00000127616,ENSG00000094916,ENSG00000080503,ENSG00000177606,ENSG00000134046,ENSG00000198900,ENSG00000173039,ENSG00000129152,ENSG00000169375,ENSG00000106462,ENSG00000119772,ENSG00000116478,ENSG00000099956,ENSG00000073584,ENSG00000187778,ENSG00000101412,ENSG00000109534,ENSG00000108468,ENSG00000180198
GO:0016604	nuclear body	cellular_component	4.92E-10	7.68E-08	25	151	743	19615	ENSG00000104852,ENSG00000109534,ENSG00000165819,ENSG00000162385,ENSG00000172062,ENSG00000064703,ENSG00000137486,ENSG00000100028,ENSG00000179335,ENSG00000105202,ENSG00000205571,ENSG00000138663,ENSG00000129152,ENSG00000183431,ENSG00000155858,ENSG00000134698,ENSG00000108840,ENSG00000179409,ENSG00000141543,ENSG00000157933,ENSG00000127483,ENSG00000164609,ENSG00000077458,ENSG00000105229,ENSG00000094916
GO:0016569	covalent chromatin modification	biological_process	5.43E-10	8.41E-08	20	151	462	19615	ENSG00000105202,ENSG00000096968,ENSG00000134046,ENSG00000169375,ENSG00000129152,ENSG00000119772,ENSG00000108840,ENSG00000106462,ENSG00000172301,ENSG00000126457,ENSG00000157933,ENSG00000157212,ENSG00000168395,ENSG00000158290,ENSG00000099956,ENSG00000116478,ENSG00000187778,ENSG00000137486,ENSG00000162601,ENSG00000100462
GO:0009891	positive regulation of biosynthetic process	biological_process	5.84E-10	8.98E-08	42	151	1967	19615	ENSG00000080824,ENSG00000129152,ENSG00000108840,ENSG00000092847,ENSG00000196235,ENSG00000099622,ENSG00000132341,ENSG00000080503,ENSG00000157212,ENSG00000123908,ENSG00000122180,ENSG00000157933,ENSG00000141543,ENSG00000126457,ENSG00000158055,ENSG00000101412,ENSG00000049618,ENSG00000162601,ENSG00000165819,ENSG00000124216,ENSG00000169375,ENSG00000060069,ENSG00000177606,ENSG00000096968,ENSG00000173039…
GO:0042826	histone deacetylase binding	molecular_function	8.15E-10	1.24E-07	11	151	109	19615	ENSG00000008405,ENSG00000173039,ENSG00000108840,ENSG00000166913,ENSG00000080824,ENSG00000057657,ENSG00000064703,ENSG00000116604,ENSG00000110092,ENSG00000116478,ENSG00000094916
GO:0051173	positive regulation of nitrogen compound metabolic process	biological_process	8.68E-10	1.32E-07	42	151	1993	19615	ENSG00000124784,ENSG00000162601,ENSG00000165819,ENSG00000101412,ENSG00000158055,ENSG00000104852,ENSG00000049618,ENSG00000132341,ENSG00000080503,ENSG00000157212,ENSG00000123908,ENSG00000122180,ENSG00000157933,ENSG00000141543,ENSG00000129152,ENSG00000080824,ENSG00000108840,ENSG00000196235,ENSG00000092847,ENSG00000099622,ENSG00000137486,ENSG00000102978,ENSG00000099956,ENSG00000181222,ENSG00000116478…
GO:0008134	transcription factor binding	molecular_function	1.02E-09	1.53E-07	21	151	537	19615	ENSG00000094916,ENSG00000157933,ENSG00000116604,ENSG00000127616,ENSG00000108840,ENSG00000169375,ENSG00000129152,ENSG00000060069,ENSG00000008405,ENSG00000173039,ENSG00000105202,ENSG00000177606,ENSG00000137486,ENSG00000110092,ENSG00000116478,ENSG00000064703,ENSG00000099956,ENSG00000143321,ENSG00000108561,ENSG00000101412,ENSG00000164924
GO:0009893	positive regulation of metabolic process	biological_process	1.55E-09	2.31E-07	61	151	3772	19615	ENSG00000006062,ENSG00000165732,ENSG00000060069,ENSG00000169375,ENSG00000124216,ENSG00000173039,ENSG00000096968,ENSG00000177606,ENSG00000137098,ENSG00000141480,ENSG00000198353,ENSG00000057657,ENSG00000127616,ENSG00000140009,ENSG00000116604,ENSG00000135446,ENSG00000115414,ENSG00000115053,ENSG00000168395,ENSG00000108561,ENSG00000164916,ENSG00000102978,ENSG00000129474,ENSG00000137486,ENSG00000099956…
GO:0043566	structure-specific DNA binding	molecular_function	1.58E-09	2.34E-07	16	151	304	19615	ENSG00000180198,ENSG00000158055,ENSG00000073584,ENSG00000099956,ENSG00000116478,ENSG00000106462,ENSG00000129152,ENSG00000008405,ENSG00000173039,ENSG00000198900,ENSG00000134046,ENSG00000177606,ENSG00000127616,ENSG00000188375,ENSG00000122180,ENSG00000104177
GO:0000975	regulatory region DNA binding	molecular_function	1.78E-09	2.60E-07	26	151	848	19615	ENSG00000100462,ENSG00000137486,ENSG00000099956,ENSG00000073584,ENSG00000116478,ENSG00000164916,ENSG00000101412,ENSG00000123908,ENSG00000080503,ENSG00000057657,ENSG00000198353,ENSG00000127616,ENSG00000140009,ENSG00000116604,ENSG00000122180,ENSG00000108840,ENSG00000106462,ENSG00000129152,ENSG00000169375,ENSG00000124216,ENSG00000008405,ENSG00000173039,ENSG00000198900,ENSG00000134046,ENSG00000177606…
GO:0044212	transcription regulatory region DNA binding	molecular_function	1.78E-09	2.60E-07	26	151	848	19615	ENSG00000100462,ENSG00000137486,ENSG00000073584,ENSG00000099956,ENSG00000116478,ENSG00000164916,ENSG00000101412,ENSG00000123908,ENSG00000080503,ENSG00000057657,ENSG00000198353,ENSG00000127616,ENSG00000116604,ENSG00000140009,ENSG00000122180,ENSG00000108840,ENSG00000106462,ENSG00000129152,ENSG00000169375,ENSG00000124216,ENSG00000008405,ENSG00000173039,ENSG00000198900,ENSG00000134046,ENSG00000177606…
GO:0001067	regulatory region nucleic acid binding	molecular_function	1.82E-09	2.64E-07	26	151	849	19615	ENSG00000080503,ENSG00000123908,ENSG00000140009,ENSG00000116604,ENSG00000057657,ENSG00000198353,ENSG00000127616,ENSG00000122180,ENSG00000106462,ENSG00000108840,ENSG00000124216,ENSG00000129152,ENSG00000169375,ENSG00000134046,ENSG00000173039,ENSG00000008405,ENSG00000198900,ENSG00000092847,ENSG00000177606,ENSG00000100462,ENSG00000137486,ENSG00000116478,ENSG00000099956,ENSG00000073584,ENSG00000164916…
GO:0031325	positive regulation of cellular metabolic process	biological_process	1.86E-09	2.69E-07	54	151	3111	19615	ENSG00000006062,ENSG00000060069,ENSG00000169375,ENSG00000124216,ENSG00000096968,ENSG00000173039,ENSG00000177606,ENSG00000137098,ENSG00000141480,ENSG00000198353,ENSG00000127616,ENSG00000140009,ENSG00000116604,ENSG00000135446,ENSG00000115414,ENSG00000115053,ENSG00000168395,ENSG00000108561,ENSG00000164916,ENSG00000102978,ENSG00000129474,ENSG00000137486,ENSG00000099956,ENSG00000110092,ENSG00000116478…
GO:0036464	cytoplasmic ribonucleoprotein granule	cellular_component	2.20E-09	3.15E-07	13	151	188	19615	ENSG00000115053,ENSG00000164167,ENSG00000126070,ENSG00000134698,ENSG00000092847,ENSG00000198900,ENSG00000205571,ENSG00000099622,ENSG00000123908,ENSG00000129474,ENSG00000135473,ENSG00000172062,ENSG00000196230
GO:0035770	ribonucleoprotein granule	cellular_component	4.36E-09	6.21E-07	13	151	199	19615	ENSG00000135473,ENSG00000196230,ENSG00000172062,ENSG00000123908,ENSG00000129474,ENSG00000092847,ENSG00000205571,ENSG00000198900,ENSG00000099622,ENSG00000115053,ENSG00000126070,ENSG00000164167,ENSG00000134698
GO:0005685	U1 snRNP	cellular_component	6.00E-09	8.49E-07	6	151	20	19615	ENSG00000167088,ENSG00000100028,ENSG00000125835,ENSG00000104852,ENSG00000007392,ENSG00000128739
GO:0048731	system development	biological_process	6.05E-09	8.51E-07	69	151	4717	19615	ENSG00000115053,ENSG00000164916,ENSG00000183873,ENSG00000137486,ENSG00000110092,ENSG00000116478,ENSG00000076604,ENSG00000134698,ENSG00000106443,ENSG00000124216,ENSG00000125753,ENSG00000096968,ENSG00000205571,ENSG00000116604,ENSG00000104177,ENSG00000132792,ENSG00000126070,ENSG00000158290,ENSG00000100462,ENSG00000170027,ENSG00000172062,ENSG00000073584,ENSG00000139874,ENSG00000165819,ENSG00000116455…
GO:0016043	cellular component organization	biological_process	6.10E-09	8.52E-07	83	151	6309	19615	ENSG00000036257,ENSG00000134308,ENSG00000099956,ENSG00000187778,ENSG00000006607,ENSG00000164924,ENSG00000074201,ENSG00000168395,ENSG00000115414,ENSG00000135446,ENSG00000127616,ENSG00000140009,ENSG00000141480,ENSG00000177606,ENSG00000169375,ENSG00000183431,ENSG00000060069,ENSG00000138663,ENSG00000151914,ENSG00000100028,ENSG00000139842,ENSG00000162601,ENSG00000014216,ENSG00000125835,ENSG00000109534…
GO:0043565	sequence-specific DNA binding	molecular_function	8.33E-09	1.16E-06	28	151	1049	19615	ENSG00000099956,ENSG00000073584,ENSG00000116478,ENSG00000100462,ENSG00000158055,ENSG00000101412,ENSG00000164916,ENSG00000115053,ENSG00000122180,ENSG00000267680,ENSG00000127616,ENSG00000057657,ENSG00000198353,ENSG00000126457,ENSG00000116604,ENSG00000140009,ENSG00000078399,ENSG00000177606,ENSG00000092847,ENSG00000173039,ENSG00000198900,ENSG00000008405,ENSG00000134046,ENSG00000129152,ENSG00000169375…
GO:0006996	organelle organization	biological_process	8.73E-09	1.20E-06	59	151	3753	19615	ENSG00000139842,ENSG00000162601,ENSG00000170027,ENSG00000100462,ENSG00000124795,ENSG00000073584,ENSG00000196230,ENSG00000166913,ENSG00000111652,ENSG00000158290,ENSG00000109534,ENSG00000101412,ENSG00000158055,ENSG00000049618,ENSG00000132341,ENSG00000080503,ENSG00000157212,ENSG00000082397,ENSG00000266028,ENSG00000138411,ENSG00000127483,ENSG00000172301,ENSG00000188375,ENSG00000157933,ENSG00000126457…
GO:0071010	prespliceosome	cellular_component	8.91E-09	1.22E-06	6	151	21	19615	ENSG00000007392,ENSG00000128739,ENSG00000104852,ENSG00000125835,ENSG00000100028,ENSG00000167088
GO:0006353	DNA-templated transcription, termination	biological_process	9.01E-09	1.23E-06	10	151	107	19615	ENSG00000205571,ENSG00000155858,ENSG00000164609,ENSG00000181222,ENSG00000162385,ENSG00000172062,ENSG00000141543,ENSG00000100028,ENSG00000125835,ENSG00000100462
GO:0034622	cellular macromolecular complex assembly	biological_process	1.06E-08	1.43E-06	28	151	1074	19615	ENSG00000134698,ENSG00000116455,ENSG00000167088,ENSG00000080824,ENSG00000183431,ENSG00000125753,ENSG00000099622,ENSG00000096968,ENSG00000205571,ENSG00000092847,ENSG00000123908,ENSG00000179409,ENSG00000188375,ENSG00000127616,ENSG00000127483,ENSG00000164609,ENSG00000007392,ENSG00000158290,ENSG00000126070,ENSG00000074201,ENSG00000108561,ENSG00000125835,ENSG00000100462,ENSG00000100028,ENSG00000139842…
GO:0016570	histone modification	biological_process	1.43E-08	1.92E-06	18	151	449	19615	ENSG00000116478,ENSG00000099956,ENSG00000162601,ENSG00000137486,ENSG00000187778,ENSG00000100462,ENSG00000168395,ENSG00000158290,ENSG00000157933,ENSG00000126457,ENSG00000172301,ENSG00000157212,ENSG00000105202,ENSG00000096968,ENSG00000129152,ENSG00000169375,ENSG00000106462,ENSG00000108840
GO:0010564	regulation of cell cycle process	biological_process	1.58E-08	2.11E-06	23	151	755	19615	ENSG00000155858,ENSG00000169375,ENSG00000080824,ENSG00000106462,ENSG00000213923,ENSG00000008405,ENSG00000094916,ENSG00000157212,ENSG00000122180,ENSG00000135446,ENSG00000138411,ENSG00000126457,ENSG00000158941,ENSG00000158290,ENSG00000180198,ENSG00000101412,ENSG00000139842,ENSG00000170027,ENSG00000100462,ENSG00000078142,ENSG00000036257,ENSG00000110092,ENSG00000196230
GO:0065003	macromolecular complex assembly	biological_process	1.62E-08	2.14E-06	38	151	1868	19615	ENSG00000166913,ENSG00000126070,ENSG00000158290,ENSG00000139842,ENSG00000100028,ENSG00000100462,ENSG00000125835,ENSG00000064703,ENSG00000172062,ENSG00000196230,ENSG00000080824,ENSG00000116455,ENSG00000092847,ENSG00000099622,ENSG00000123908,ENSG00000157212,ENSG00000007392,ENSG00000127483,ENSG00000164609,ENSG00000188375,ENSG00000157933,ENSG00000074201,ENSG00000180198,ENSG00000006607,ENSG00000108561…
GO:0034660	ncRNA metabolic process	biological_process	1.62E-08	2.14E-06	20	151	578	19615	ENSG00000109534,ENSG00000115053,ENSG00000126070,ENSG00000165819,ENSG00000099956,ENSG00000181222,ENSG00000124784,ENSG00000102978,ENSG00000213923,ENSG00000092847,ENSG00000105202,ENSG00000173039,ENSG00000164167,ENSG00000134698,ENSG00000165732,ENSG00000127616,ENSG00000179409,ENSG00000141543,ENSG00000132341,ENSG00000123908
GO:0032502	developmental process	biological_process	1.64E-08	2.14E-06	82	151	6292	19615	ENSG00000197406,ENSG00000139842,ENSG00000162601,ENSG00000014216,ENSG00000101255,ENSG00000158055,ENSG00000101412,ENSG00000049618,ENSG00000122180,ENSG00000266028,ENSG00000126457,ENSG00000157933,ENSG00000197971,ENSG00000157212,ENSG00000105639,ENSG00000213923,ENSG00000105202,ENSG00000198900,ENSG00000162692,ENSG00000119772,ENSG00000106462,ENSG00000036257,ENSG00000134308,ENSG00000099956,ENSG00000181222…
GO:0043412	macromolecule modification	biological_process	1.69E-08	2.20E-06	65	151	4420	19615	ENSG00000110092,ENSG00000116478,ENSG00000076604,ENSG00000078142,ENSG00000129474,ENSG00000137486,ENSG00000164916,ENSG00000013441,ENSG00000186908,ENSG00000096968,ENSG00000006062,ENSG00000128595,ENSG00000165819,ENSG00000100462,ENSG00000170027,ENSG00000124784,ENSG00000158290,ENSG00000186654,ENSG00000172301,ENSG00000158941,ENSG00000008405,ENSG00000134046,ENSG00000132716,ENSG00000108840,ENSG00000116455…
GO:0044767	single-organism developmental process	biological_process	2.08E-08	2.69E-06	81	151	6204	19615	ENSG00000076604,ENSG00000110092,ENSG00000116478,ENSG00000137486,ENSG00000129474,ENSG00000108561,ENSG00000183873,ENSG00000164916,ENSG00000115053,ENSG00000104177,ENSG00000116604,ENSG00000205571,ENSG00000096968,ENSG00000125753,ENSG00000124216,ENSG00000106443,ENSG00000134698,ENSG00000165732,ENSG00000165819,ENSG00000139874,ENSG00000064703,ENSG00000073584,ENSG00000172062,ENSG00000170027,ENSG00000100462…
GO:0050434	positive regulation of viral transcription	biological_process	2.10E-08	2.70E-06	7	151	40	19615	ENSG00000102978,ENSG00000060069,ENSG00000181222,ENSG00000127616,ENSG00000099956,ENSG00000196235,ENSG00000177606
GO:0046782	regulation of viral transcription	biological_process	2.44E-08	3.12E-06	8	151	62	19615	ENSG00000102978,ENSG00000181222,ENSG00000116478,ENSG00000127616,ENSG00000099956,ENSG00000060069,ENSG00000196235,ENSG00000177606
GO:0051254	positive regulation of RNA metabolic process	biological_process	2.57E-08	3.26E-06	35	151	1642	19615	ENSG00000173039,ENSG00000096968,ENSG00000177606,ENSG00000124216,ENSG00000060069,ENSG00000169375,ENSG00000140009,ENSG00000116604,ENSG00000127616,ENSG00000198353,ENSG00000137098,ENSG00000164916,ENSG00000168395,ENSG00000115053,ENSG00000116478,ENSG00000181222,ENSG00000099956,ENSG00000102978,ENSG00000137486,ENSG00000196235,ENSG00000092847,ENSG00000108840,ENSG00000129152,ENSG00000157933,ENSG00000122180…
GO:0071310	cellular response to organic substance	biological_process	2.94E-08	3.71E-06	45	151	2516	19615	ENSG00000165819,ENSG00000139874,ENSG00000170027,ENSG00000049618,ENSG00000101255,ENSG00000104852,ENSG00000101412,ENSG00000126070,ENSG00000157933,ENSG00000141543,ENSG00000122180,ENSG00000105229,ENSG00000123908,ENSG00000134046,ENSG00000105639,ENSG00000092847,ENSG00000119772,ENSG00000108840,ENSG00000106462,ENSG00000129152,ENSG00000162692,ENSG00000080824,ENSG00000162434,ENSG00000099956,ENSG00000181222…
GO:0044267	cellular protein metabolic process	biological_process	3.64E-08	4.57E-06	73	151	5390	19615	ENSG00000105202,ENSG00000105639,ENSG00000213923,ENSG00000099622,ENSG00000198900,ENSG00000106462,ENSG00000157933,ENSG00000126457,ENSG00000138411,ENSG00000157212,ENSG00000105229,ENSG00000197971,ENSG00000101255,ENSG00000111652,ENSG00000166913,ENSG00000162601,ENSG00000139842,ENSG00000100028,ENSG00000283900,ENSG00000125835,ENSG00000177606,ENSG00000173039,ENSG00000138663,ENSG00000169375,ENSG00000060069…
GO:0031491	nucleosome binding	molecular_function	3.86E-08	4.82E-06	8	151	66	19615	ENSG00000127483,ENSG00000073584,ENSG00000127616,ENSG00000099956,ENSG00000188375,ENSG00000116478,ENSG00000134046,ENSG00000180198
GO:0040029	regulation of gene expression, epigenetic	biological_process	4.38E-08	5.43E-06	19	151	552	19615	ENSG00000132341,ENSG00000123908,ENSG00000169375,ENSG00000108840,ENSG00000119772,ENSG00000106462,ENSG00000165732,ENSG00000134698,ENSG00000092847,ENSG00000134046,ENSG00000100462,ENSG00000129474,ENSG00000102978,ENSG00000165819,ENSG00000124795,ENSG00000116478,ENSG00000181222,ENSG00000126070,ENSG00000049618
GO:0071565	nBAF complex	cellular_component	4.52E-08	5.58E-06	5	151	14	19615	ENSG00000049618,ENSG00000073584,ENSG00000127616,ENSG00000099956,ENSG00000080503
GO:0031492	nucleosomal DNA binding	molecular_function	5.18E-08	6.36E-06	7	151	46	19615	ENSG00000134046,ENSG00000188375,ENSG00000116478,ENSG00000073584,ENSG00000127616,ENSG00000099956,ENSG00000180198
GO:0010501	RNA secondary structure unwinding	biological_process	5.25E-08	6.41E-06	7	151	46	19615	ENSG00000092847,ENSG00000064703,ENSG00000141543,ENSG00000126070,ENSG00000165732,ENSG00000134698,ENSG00000123908
GO:0006338	chromatin remodeling	biological_process	5.39E-08	6.54E-06	11	151	163	19615	ENSG00000124795,ENSG00000116478,ENSG00000127616,ENSG00000073584,ENSG00000099956,ENSG00000162601,ENSG00000080503,ENSG00000134046,ENSG00000049618,ENSG00000198900,ENSG00000108840
GO:0006950	response to stress	biological_process	6.33E-08	7.63E-06	60	151	4069	19615	ENSG00000122180,ENSG00000126457,ENSG00000158941,ENSG00000164609,ENSG00000127483,ENSG00000105229,ENSG00000157212,ENSG00000196235,ENSG00000105639,ENSG00000213923,ENSG00000099622,ENSG00000008405,ENSG00000080824,ENSG00000162434,ENSG00000129152,ENSG00000162692,ENSG00000106462,ENSG00000119772,ENSG00000108840,ENSG00000124795,ENSG00000139874,ENSG00000165819,ENSG00000196230,ENSG00000139842,ENSG00000014216…
GO:0016514	SWI/SNF complex	cellular_component	6.73E-08	8.07E-06	5	151	15	19615	ENSG00000099956,ENSG00000073584,ENSG00000127616,ENSG00000049618,ENSG00000080503
GO:0000980	RNA polymerase II distal enhancer sequence-specific DNA binding	molecular_function	6.93E-08	8.27E-06	8	151	71	19615	ENSG00000177606,ENSG00000173039,ENSG00000134046,ENSG00000073584,ENSG00000127616,ENSG00000099956,ENSG00000198353,ENSG00000116478
GO:0045935	positive regulation of nucleobase-containing compound metabolic process	biological_process	6.98E-08	8.28E-06	37	151	1877	19615	ENSG00000124216,ENSG00000060069,ENSG00000169375,ENSG00000177606,ENSG00000096968,ENSG00000173039,ENSG00000137098,ENSG00000141480,ENSG00000116604,ENSG00000140009,ENSG00000127616,ENSG00000198353,ENSG00000168395,ENSG00000115053,ENSG00000164916,ENSG00000137486,ENSG00000102978,ENSG00000181222,ENSG00000116478,ENSG00000099956,ENSG00000080824,ENSG00000129152,ENSG00000108840,ENSG00000092847,ENSG00000196235…
GO:0019904	protein domain specific binding	molecular_function	7.14E-08	8.42E-06	21	151	684	19615	ENSG00000076604,ENSG00000036257,ENSG00000196230,ENSG00000134308,ENSG00000064703,ENSG00000170027,ENSG00000164924,ENSG00000183873,ENSG00000166913,ENSG00000007392,ENSG00000157933,ENSG00000198353,ENSG00000112232,ENSG00000141480,ENSG00000177606,ENSG00000125753,ENSG00000134046,ENSG00000173039,ENSG00000198900,ENSG00000096968,ENSG00000080824
GO:0048856	anatomical structure development	biological_process	8.22E-08	9.63E-06	74	151	5573	19615	ENSG00000036257,ENSG00000099956,ENSG00000134308,ENSG00000006607,ENSG00000135446,ENSG00000115414,ENSG00000127616,ENSG00000057657,ENSG00000198353,ENSG00000141480,ENSG00000177606,ENSG00000173039,ENSG00000060069,ENSG00000169375,ENSG00000197406,ENSG00000162601,ENSG00000139842,ENSG00000014216,ENSG00000101412,ENSG00000158055,ENSG00000049618,ENSG00000266028,ENSG00000122180,ENSG00000126457,ENSG00000157933…
GO:0070887	cellular response to chemical stimulus	biological_process	8.46E-08	9.86E-06	49	151	2986	19615	ENSG00000170027,ENSG00000139874,ENSG00000165819,ENSG00000126070,ENSG00000104852,ENSG00000101412,ENSG00000101255,ENSG00000049618,ENSG00000123908,ENSG00000105229,ENSG00000122180,ENSG00000141543,ENSG00000157933,ENSG00000127483,ENSG00000162434,ENSG00000080824,ENSG00000129152,ENSG00000162692,ENSG00000106462,ENSG00000119772,ENSG00000108840,ENSG00000092847,ENSG00000105639,ENSG00000134046,ENSG00000137486…
GO:0048519	negative regulation of biological process	biological_process	9.83E-08	1.14E-05	69	151	5063	19615	ENSG00000134046,ENSG00000008405,ENSG00000092847,ENSG00000116455,ENSG00000108840,ENSG00000129152,ENSG00000158941,ENSG00000141543,ENSG00000007392,ENSG00000080503,ENSG00000123908,ENSG00000078399,ENSG00000104852,ENSG00000126070,ENSG00000064703,ENSG00000073584,ENSG00000139874,ENSG00000165819,ENSG00000170027,ENSG00000100462,ENSG00000096968,ENSG00000134698,ENSG00000106443,ENSG00000124216,ENSG00000094916…
GO:0022607	cellular component assembly	biological_process	9.87E-08	1.14E-05	45	151	2619	19615	ENSG00000129474,ENSG00000078142,ENSG00000137486,ENSG00000099956,ENSG00000036257,ENSG00000180198,ENSG00000074201,ENSG00000108561,ENSG00000164924,ENSG00000006607,ENSG00000179409,ENSG00000127616,ENSG00000115414,ENSG00000134698,ENSG00000167088,ENSG00000124216,ENSG00000183431,ENSG00000125753,ENSG00000096968,ENSG00000205571,ENSG00000177606,ENSG00000125835,ENSG00000100462,ENSG00000100028,ENSG00000139842…
GO:0000976	transcription regulatory region sequence-specific DNA binding	molecular_function	1.13E-07	1.30E-05	21	151	700	19615	ENSG00000106462,ENSG00000129152,ENSG00000169375,ENSG00000124216,ENSG00000198900,ENSG00000173039,ENSG00000008405,ENSG00000134046,ENSG00000177606,ENSG00000092847,ENSG00000057657,ENSG00000198353,ENSG00000127616,ENSG00000116604,ENSG00000140009,ENSG00000122180,ENSG00000164916,ENSG00000100462,ENSG00000099956,ENSG00000073584,ENSG00000116478
GO:0007275	multicellular organismal development	biological_process	1.14E-07	1.30E-05	71	151	5273	19615	ENSG00000198353,ENSG00000057657,ENSG00000127616,ENSG00000135446,ENSG00000115414,ENSG00000141480,ENSG00000173039,ENSG00000177606,ENSG00000169375,ENSG00000060069,ENSG00000134308,ENSG00000099956,ENSG00000036257,ENSG00000006607,ENSG00000157933,ENSG00000126457,ENSG00000122180,ENSG00000266028,ENSG00000157212,ENSG00000197971,ENSG00000198900,ENSG00000105639,ENSG00000119772,ENSG00000106462,ENSG00000162692…
GO:0035280	miRNA loading onto RISC involved in gene silencing by miRNA	biological_process	1.23E-07	1.39E-05	4	151	7	19615	ENSG00000092847,ENSG00000126070,ENSG00000123908,ENSG00000134698
GO:0048523	negative regulation of cellular process	biological_process	1.23E-07	1.39E-05	65	151	4650	19615	ENSG00000134698,ENSG00000106443,ENSG00000124216,ENSG00000096968,ENSG00000094916,ENSG00000108468,ENSG00000115053,ENSG00000101158,ENSG00000164916,ENSG00000108561,ENSG00000129474,ENSG00000137486,ENSG00000116478,ENSG00000110092,ENSG00000116455,ENSG00000108840,ENSG00000129152,ENSG00000134046,ENSG00000008405,ENSG00000092847,ENSG00000123908,ENSG00000080503,ENSG00000078399,ENSG00000158941,ENSG00000141543…
GO:1902680	positive regulation of RNA biosynthetic process	biological_process	1.26E-07	1.41E-05	33	151	1586	19615	ENSG00000140009,ENSG00000116604,ENSG00000198353,ENSG00000127616,ENSG00000137098,ENSG00000177606,ENSG00000096968,ENSG00000173039,ENSG00000124216,ENSG00000169375,ENSG00000060069,ENSG00000116478,ENSG00000181222,ENSG00000099956,ENSG00000137486,ENSG00000102978,ENSG00000164916,ENSG00000168395,ENSG00000115053,ENSG00000122180,ENSG00000157933,ENSG00000132341,ENSG00000080503,ENSG00000123908,ENSG00000157212…
GO:0010033	response to organic substance	biological_process	1.38E-07	1.54E-05	50	151	3128	19615	ENSG00000123908,ENSG00000105229,ENSG00000141543,ENSG00000157933,ENSG00000122180,ENSG00000108840,ENSG00000119772,ENSG00000106462,ENSG00000129152,ENSG00000162692,ENSG00000162434,ENSG00000080824,ENSG00000008405,ENSG00000134046,ENSG00000105639,ENSG00000092847,ENSG00000170027,ENSG00000165819,ENSG00000128739,ENSG00000139874,ENSG00000126070,ENSG00000049618,ENSG00000101255,ENSG00000101412,ENSG00000104852…
GO:0006464	cellular protein modification process	biological_process	1.48E-07	1.64E-05	61	151	4237	19615	ENSG00000101255,ENSG00000158290,ENSG00000111652,ENSG00000166913,ENSG00000186654,ENSG00000283900,ENSG00000170027,ENSG00000125835,ENSG00000100462,ENSG00000162601,ENSG00000124784,ENSG00000100028,ENSG00000139842,ENSG00000132716,ENSG00000198900,ENSG00000008405,ENSG00000105202,ENSG00000105639,ENSG00000213923,ENSG00000106462,ENSG00000116455,ENSG00000108840,ENSG00000162434,ENSG00000080824,ENSG00000129152…
GO:0036211	protein modification process	biological_process	1.48E-07	1.64E-05	61	151	4237	19615	ENSG00000096968,ENSG00000173039,ENSG00000177606,ENSG00000006062,ENSG00000128595,ENSG00000060069,ENSG00000169375,ENSG00000138663,ENSG00000013441,ENSG00000115414,ENSG00000135446,ENSG00000105397,ENSG00000186908,ENSG00000141480,ENSG00000164916,ENSG00000168395,ENSG00000099956,ENSG00000116478,ENSG00000110092,ENSG00000147364,ENSG00000116663,ENSG00000076604,ENSG00000036257,ENSG00000179335,ENSG00000129474…
GO:0003714	transcription corepressor activity	molecular_function	1.57E-07	1.73E-05	12	151	223	19615	ENSG00000101255,ENSG00000108561,ENSG00000169375,ENSG00000166913,ENSG00000143321,ENSG00000157933,ENSG00000110092,ENSG00000116478,ENSG00000127616,ENSG00000129474,ENSG00000105229,ENSG00000100462
GO:0006259	DNA metabolic process	biological_process	1.58E-07	1.73E-05	25	151	998	19615	ENSG00000158290,ENSG00000168395,ENSG00000111652,ENSG00000109534,ENSG00000102978,ENSG00000100462,ENSG00000187778,ENSG00000139842,ENSG00000181222,ENSG00000099956,ENSG00000124795,ENSG00000116663,ENSG00000106462,ENSG00000119772,ENSG00000138663,ENSG00000080824,ENSG00000169375,ENSG00000134046,ENSG00000198900,ENSG00000177606,ENSG00000213923,ENSG00000157212,ENSG00000105229,ENSG00000141480,ENSG00000132341
GO:0033554	cellular response to stress	biological_process	1.59E-07	1.73E-05	39	151	2127	19615	ENSG00000143321,ENSG00000076604,ENSG00000036257,ENSG00000116663,ENSG00000181222,ENSG00000110092,ENSG00000099956,ENSG00000187778,ENSG00000102978,ENSG00000078142,ENSG00000129474,ENSG00000177606,ENSG00000173039,ENSG00000096968,ENSG00000124216,ENSG00000138663,ENSG00000169375,ENSG00000006062,ENSG00000124795,ENSG00000165819,ENSG00000139842,ENSG00000014216,ENSG00000101412,ENSG00000101255,ENSG00000111652…
GO:0044770	cell cycle phase transition	biological_process	1.79E-07	1.94E-05	19	151	602	19615	ENSG00000129474,ENSG00000170027,ENSG00000139842,ENSG00000110092,ENSG00000196230,ENSG00000036257,ENSG00000180198,ENSG00000158290,ENSG00000101412,ENSG00000157212,ENSG00000126457,ENSG00000138411,ENSG00000135446,ENSG00000106462,ENSG00000080824,ENSG00000169375,ENSG00000155858,ENSG00000060069,ENSG00000213923
GO:0000932	cytoplasmic mRNA processing body	cellular_component	2.13E-07	2.29E-05	8	151	82	19615	ENSG00000134698,ENSG00000164167,ENSG00000126070,ENSG00000092847,ENSG00000198900,ENSG00000129474,ENSG00000123908,ENSG00000135473
GO:0051098	regulation of binding	biological_process	2.19E-07	2.35E-05	14	151	323	19615	ENSG00000096968,ENSG00000134046,ENSG00000177606,ENSG00000213923,ENSG00000101255,ENSG00000101412,ENSG00000108840,ENSG00000169375,ENSG00000157933,ENSG00000141543,ENSG00000076604,ENSG00000141480,ENSG00000137486,ENSG00000132341
GO:0048583	regulation of response to stimulus	biological_process	2.26E-07	2.41E-05	60	151	4194	19615	ENSG00000157933,ENSG00000126457,ENSG00000158941,ENSG00000122180,ENSG00000266028,ENSG00000105229,ENSG00000157212,ENSG00000008405,ENSG00000134046,ENSG00000105639,ENSG00000213923,ENSG00000092847,ENSG00000196235,ENSG00000106462,ENSG00000162692,ENSG00000129152,ENSG00000080824,ENSG00000162434,ENSG00000165819,ENSG00000124795,ENSG00000170027,ENSG00000100462,ENSG00000014216,ENSG00000139842,ENSG00000101255…
GO:0070578	RISC-loading complex	cellular_component	2.40E-07	2.54E-05	4	151	8	19615	ENSG00000134698,ENSG00000123908,ENSG00000126070,ENSG00000092847
GO:0001046	core promoter sequence-specific DNA binding	molecular_function	2.43E-07	2.56E-05	8	151	82	19615	ENSG00000100462,ENSG00000127616,ENSG00000099956,ENSG00000116478,ENSG00000140009,ENSG00000106462,ENSG00000198900,ENSG00000008405
GO:0000245	spliceosomal complex assembly	biological_process	2.68E-07	2.82E-05	7	151	58	19615	ENSG00000167088,ENSG00000100028,ENSG00000183431,ENSG00000007392,ENSG00000172062,ENSG00000205571,ENSG00000164609
GO:0044772	mitotic cell cycle phase transition	biological_process	3.08E-07	3.22E-05	18	151	562	19615	ENSG00000036257,ENSG00000110092,ENSG00000196230,ENSG00000139842,ENSG00000129474,ENSG00000170027,ENSG00000101412,ENSG00000158290,ENSG00000180198,ENSG00000135446,ENSG00000126457,ENSG00000138411,ENSG00000213923,ENSG00000080824,ENSG00000169375,ENSG00000060069,ENSG00000155858,ENSG00000106462
GO:0007049	cell cycle	biological_process	3.10E-07	3.22E-05	35	151	1831	19615	ENSG00000119772,ENSG00000106462,ENSG00000155858,ENSG00000080824,ENSG00000008405,ENSG00000213923,ENSG00000157212,ENSG00000132341,ENSG00000138411,ENSG00000158941,ENSG00000126457,ENSG00000122180,ENSG00000158290,ENSG00000186654,ENSG00000101412,ENSG00000100462,ENSG00000170027,ENSG00000139842,ENSG00000196230,ENSG00000165819,ENSG00000006062,ENSG00000134698,ENSG00000169375,ENSG00000060069,ENSG00000177606…
GO:0043021	ribonucleoprotein complex binding	molecular_function	3.14E-07	3.25E-05	9	151	118	19615	ENSG00000100462,ENSG00000094916,ENSG00000100028,ENSG00000141543,ENSG00000138430,ENSG00000106462,ENSG00000167088,ENSG00000108561,ENSG00000104852
GO:0090544	BAF-type complex	cellular_component	3.30E-07	3.40E-05	5	151	20	19615	ENSG00000049618,ENSG00000099956,ENSG00000073584,ENSG00000127616,ENSG00000080503
GO:0043414	macromolecule methylation	biological_process	3.70E-07	3.79E-05	13	151	287	19615	ENSG00000125835,ENSG00000100462,ENSG00000157212,ENSG00000100028,ENSG00000099956,ENSG00000172301,ENSG00000126457,ENSG00000165819,ENSG00000116455,ENSG00000119772,ENSG00000106462,ENSG00000134046,ENSG00000105202
GO:1901987	regulation of cell cycle phase transition	biological_process	3.88E-07	3.96E-05	16	151	452	19615	ENSG00000170027,ENSG00000139842,ENSG00000110092,ENSG00000196230,ENSG00000036257,ENSG00000158290,ENSG00000101412,ENSG00000157212,ENSG00000126457,ENSG00000138411,ENSG00000135446,ENSG00000106462,ENSG00000080824,ENSG00000155858,ENSG00000169375,ENSG00000213923
GO:0070491	repressing transcription factor binding	molecular_function	3.91E-07	3.96E-05	7	151	60	19615	ENSG00000116478,ENSG00000157933,ENSG00000173039,ENSG00000064703,ENSG00000169375,ENSG00000094916,ENSG00000108840
GO:0007623	circadian rhythm	biological_process	3.92E-07	3.96E-05	11	151	196	19615	ENSG00000198900,ENSG00000008405,ENSG00000177606,ENSG00000213923,ENSG00000106462,ENSG00000169375,ENSG00000158941,ENSG00000116478,ENSG00000165819,ENSG00000135446,ENSG00000100462
GO:0050793	regulation of developmental process	biological_process	4.03E-07	4.05E-05	43	151	2551	19615	ENSG00000100462,ENSG00000170027,ENSG00000139842,ENSG00000162601,ENSG00000197406,ENSG00000165819,ENSG00000126070,ENSG00000101255,ENSG00000158055,ENSG00000101412,ENSG00000082397,ENSG00000157212,ENSG00000123908,ENSG00000197971,ENSG00000078399,ENSG00000126457,ENSG00000157933,ENSG00000007392,ENSG00000122180,ENSG00000266028,ENSG00000108840,ENSG00000116455,ENSG00000106462,ENSG00000129152,ENSG00000162434…
GO:0070922	small RNA loading onto RISC	biological_process	4.19E-07	4.20E-05	4	151	9	19615	ENSG00000126070,ENSG00000134698,ENSG00000123908,ENSG00000092847
GO:0035068	micro-ribonucleoprotein complex	cellular_component	4.22E-07	4.21E-05	4	151	9	19615	ENSG00000123908,ENSG00000134698,ENSG00000126070,ENSG00000092847
GO:0005829	cytosol	cellular_component	4.84E-07	4.80E-05	66	151	4952	19615	ENSG00000123908,ENSG00000082397,ENSG00000141543,ENSG00000172301,ENSG00000164167,ENSG00000116455,ENSG00000108840,ENSG00000162434,ENSG00000080824,ENSG00000129152,ENSG00000134046,ENSG00000132716,ENSG00000092847,ENSG00000100462,ENSG00000170027,ENSG00000124784,ENSG00000172062,ENSG00000064703,ENSG00000126070,ENSG00000158290,ENSG00000121380,ENSG00000186654,ENSG00000179409,ENSG00000125945,ENSG00000135473…
GO:1902589	single-organism organelle organization	biological_process	4.98E-07	4.92E-05	44	151	2672	19615	ENSG00000138411,ENSG00000172301,ENSG00000157933,ENSG00000126457,ENSG00000266028,ENSG00000157212,ENSG00000082397,ENSG00000132341,ENSG00000134046,ENSG00000105202,ENSG00000119772,ENSG00000108840,ENSG00000106462,ENSG00000129152,ENSG00000080824,ENSG00000073584,ENSG00000196230,ENSG00000170027,ENSG00000100462,ENSG00000162601,ENSG00000109534,ENSG00000101412,ENSG00000158055,ENSG00000158290,ENSG00000166913…
GO:0097525	spliceosomal snRNP complex	cellular_component	5.01E-07	4.92E-05	7	151	63	19615	ENSG00000007392,ENSG00000128739,ENSG00000104852,ENSG00000164167,ENSG00000125835,ENSG00000100028,ENSG00000167088
GO:0001158	enhancer sequence-specific DNA binding	molecular_function	5.35E-07	5.23E-05	8	151	92	19615	ENSG00000134046,ENSG00000173039,ENSG00000177606,ENSG00000116478,ENSG00000073584,ENSG00000127616,ENSG00000099956,ENSG00000198353
GO:0005687	U4 snRNP	cellular_component	6.10E-07	5.94E-05	4	151	10	19615	ENSG00000100028,ENSG00000167088,ENSG00000125835,ENSG00000128739
GO:0042127	regulation of cell proliferation	biological_process	6.53E-07	6.33E-05	32	151	1629	19615	ENSG00000099956,ENSG00000116478,ENSG00000110092,ENSG00000036257,ENSG00000183873,ENSG00000168395,ENSG00000057657,ENSG00000115414,ENSG00000135446,ENSG00000105397,ENSG00000173039,ENSG00000096968,ENSG00000177606,ENSG00000106443,ENSG00000064703,ENSG00000139874,ENSG00000014216,ENSG00000139842,ENSG00000101412,ENSG00000126070,ENSG00000127483,ENSG00000126457,ENSG00000157933,ENSG00000122180,ENSG00000080503…
GO:0032259	methylation	biological_process	6.64E-07	6.40E-05	14	151	355	19615	ENSG00000126457,ENSG00000099956,ENSG00000057657,ENSG00000172301,ENSG00000165819,ENSG00000157212,ENSG00000125835,ENSG00000100462,ENSG00000100028,ENSG00000134046,ENSG00000105202,ENSG00000106462,ENSG00000119772,ENSG00000116455
GO:1901990	regulation of mitotic cell cycle phase transition	biological_process	6.92E-07	6.64E-05	15	151	415	19615	ENSG00000106462,ENSG00000158290,ENSG00000080824,ENSG00000155858,ENSG00000169375,ENSG00000101412,ENSG00000213923,ENSG00000170027,ENSG00000139842,ENSG00000110092,ENSG00000126457,ENSG00000196230,ENSG00000138411,ENSG00000135446,ENSG00000036257
GO:0019901	protein kinase binding	molecular_function	7.23E-07	6.91E-05	18	151	586	19615	ENSG00000080824,ENSG00000108840,ENSG00000096968,ENSG00000173039,ENSG00000008405,ENSG00000141480,ENSG00000126457,ENSG00000157933,ENSG00000121380,ENSG00000101412,ENSG00000164924,ENSG00000101255,ENSG00000183873,ENSG00000108561,ENSG00000137486,ENSG00000170027,ENSG00000076604,ENSG00000110092
GO:1901992	positive regulation of mitotic cell cycle phase transition	biological_process	7.28E-07	6.93E-05	7	151	67	19615	ENSG00000139842,ENSG00000169375,ENSG00000155858,ENSG00000158290,ENSG00000135446,ENSG00000036257,ENSG00000110092
GO:0071013	catalytic step 2 spliceosome	cellular_component	7.38E-07	6.99E-05	8	151	96	19615	ENSG00000167088,ENSG00000183431,ENSG00000141543,ENSG00000162385,ENSG00000164609,ENSG00000128739,ENSG00000125835,ENSG00000100028
GO:0016442	RISC complex	cellular_component	7.61E-07	7.18E-05	4	151	10	19615	ENSG00000134698,ENSG00000123908,ENSG00000126070,ENSG00000092847
GO:0010586	miRNA metabolic process	biological_process	7.78E-07	7.31E-05	5	151	23	19615	ENSG00000132341,ENSG00000123908,ENSG00000134698,ENSG00000092847,ENSG00000173039
GO:0009966	regulation of signal transduction	biological_process	8.34E-07	7.75E-05	48	151	3111	19615	ENSG00000140009,ENSG00000057657,ENSG00000127616,ENSG00000135446,ENSG00000115414,ENSG00000141480,ENSG00000186908,ENSG00000105397,ENSG00000096968,ENSG00000173039,ENSG00000177606,ENSG00000006062,ENSG00000106443,ENSG00000124216,ENSG00000116478,ENSG00000110092,ENSG00000134308,ENSG00000099956,ENSG00000143321,ENSG00000036257,ENSG00000076604,ENSG00000129474,ENSG00000137486,ENSG00000108561,ENSG00000164924…
GO:0051726	regulation of cell cycle	biological_process	8.35E-07	7.75E-05	26	151	1166	19615	ENSG00000139842,ENSG00000078142,ENSG00000170027,ENSG00000100462,ENSG00000165819,ENSG00000036257,ENSG00000196230,ENSG00000110092,ENSG00000158290,ENSG00000180198,ENSG00000101412,ENSG00000157212,ENSG00000094916,ENSG00000135446,ENSG00000122180,ENSG00000158941,ENSG00000126457,ENSG00000138411,ENSG00000080824,ENSG00000155858,ENSG00000169375,ENSG00000106462,ENSG00000006062,ENSG00000213923,ENSG00000177606…
GO:2000026	regulation of multicellular organismal development	biological_process	8.36E-07	7.75E-05	36	151	1980	19615	ENSG00000110092,ENSG00000116478,ENSG00000108561,ENSG00000141480,ENSG00000115414,ENSG00000057657,ENSG00000060069,ENSG00000169375,ENSG00000124216,ENSG00000106443,ENSG00000134698,ENSG00000177606,ENSG00000173039,ENSG00000139842,ENSG00000162601,ENSG00000170027,ENSG00000100462,ENSG00000165819,ENSG00000126070,ENSG00000158055,ENSG00000078399,ENSG00000157212,ENSG00000123908,ENSG00000197971,ENSG00000122180…
GO:0019900	kinase binding	molecular_function	1.00E-06	9.26E-05	19	151	665	19615	ENSG00000121380,ENSG00000108561,ENSG00000183873,ENSG00000101412,ENSG00000164924,ENSG00000101255,ENSG00000170027,ENSG00000137486,ENSG00000110092,ENSG00000076604,ENSG00000108840,ENSG00000124216,ENSG00000080824,ENSG00000173039,ENSG00000008405,ENSG00000096968,ENSG00000141480,ENSG00000157933,ENSG00000126457
GO:0048513	organ development	biological_process	1.05E-06	9.66E-05	51	151	3424	19615	ENSG00000183873,ENSG00000164916,ENSG00000006607,ENSG00000134308,ENSG00000110092,ENSG00000116478,ENSG00000036257,ENSG00000076604,ENSG00000137486,ENSG00000173039,ENSG00000096968,ENSG00000177606,ENSG00000106443,ENSG00000134698,ENSG00000169375,ENSG00000060069,ENSG00000124216,ENSG00000127616,ENSG00000057657,ENSG00000198353,ENSG00000116604,ENSG00000135446,ENSG00000141480,ENSG00000101412,ENSG00000158055…
GO:0035198	miRNA binding	molecular_function	1.06E-06	9.67E-05	5	151	24	19615	ENSG00000092847,ENSG00000126070,ENSG00000123908,ENSG00000165732,ENSG00000134698
GO:0031701	angiotensin receptor binding	molecular_function	1.09E-06	9.96E-05	4	151	11	19615	ENSG00000137486,ENSG00000105397,ENSG00000141480,ENSG00000096968
GO:0031332	RNAi effector complex	cellular_component	1.17E-06	0.00010498	4	151	11	19615	ENSG00000126070,ENSG00000123908,ENSG00000134698,ENSG00000092847
GO:0048511	rhythmic process	biological_process	1.17E-06	0.00010498	13	151	317	19615	ENSG00000100462,ENSG00000141480,ENSG00000137486,ENSG00000116478,ENSG00000158941,ENSG00000165819,ENSG00000135446,ENSG00000106462,ENSG00000169375,ENSG00000198900,ENSG00000008405,ENSG00000213923,ENSG00000177606
GO:1901698	response to nitrogen compound	biological_process	1.17E-06	0.00010498	23	151	953	19615	ENSG00000135446,ENSG00000123908,ENSG00000105639,ENSG00000177606,ENSG00000092847,ENSG00000173039,ENSG00000008405,ENSG00000096968,ENSG00000169375,ENSG00000162692,ENSG00000119772,ENSG00000108840,ENSG00000134698,ENSG00000165732,ENSG00000106462,ENSG00000165819,ENSG00000139874,ENSG00000110092,ENSG00000170027,ENSG00000078142,ENSG00000101255,ENSG00000049618,ENSG00000126070
GO:0006479	protein methylation	biological_process	1.25E-06	0.00011121	10	151	177	19615	ENSG00000172301,ENSG00000099956,ENSG00000126457,ENSG00000125835,ENSG00000100462,ENSG00000157212,ENSG00000100028,ENSG00000105202,ENSG00000116455,ENSG00000106462
GO:0008213	protein alkylation	biological_process	1.25E-06	0.00011121	10	151	177	19615	ENSG00000100028,ENSG00000157212,ENSG00000125835,ENSG00000100462,ENSG00000126457,ENSG00000172301,ENSG00000099956,ENSG00000106462,ENSG00000116455,ENSG00000105202
GO:0032797	SMN complex	cellular_component	1.40E-06	0.00012467	4	151	12	19615	ENSG00000205571,ENSG00000064703,ENSG00000179409,ENSG00000172062
GO:0097504	Gemini of coiled bodies	cellular_component	1.44E-06	0.00012772	4	151	12	19615	ENSG00000179409,ENSG00000172062,ENSG00000064703,ENSG00000205571
GO:0071564	npBAF complex	cellular_component	1.54E-06	0.00013542	4	151	12	19615	ENSG00000080503,ENSG00000073584,ENSG00000099956,ENSG00000127616
GO:0035326	enhancer binding	molecular_function	1.55E-06	0.00013613	8	151	106	19615	ENSG00000177606,ENSG00000134046,ENSG00000173039,ENSG00000116478,ENSG00000198353,ENSG00000073584,ENSG00000127616,ENSG00000099956
GO:0022402	cell cycle process	biological_process	1.58E-06	0.00013806	28	151	1366	19615	ENSG00000101412,ENSG00000180198,ENSG00000158290,ENSG00000036257,ENSG00000116663,ENSG00000110092,ENSG00000196230,ENSG00000139842,ENSG00000078142,ENSG00000129474,ENSG00000170027,ENSG00000100462,ENSG00000213923,ENSG00000008405,ENSG00000080824,ENSG00000169375,ENSG00000060069,ENSG00000155858,ENSG00000134698,ENSG00000106462,ENSG00000135446,ENSG00000122180,ENSG00000126457,ENSG00000158941,ENSG00000138411…
GO:0070603	SWI/SNF superfamily-type complex	cellular_component	1.67E-06	0.00014523	7	151	74	19615	ENSG00000127616,ENSG00000073584,ENSG00000099956,ENSG00000049618,ENSG00000116478,ENSG00000187778,ENSG00000080503
GO:0043921	modulation by host of viral transcription	biological_process	2.04E-06	0.00017643	5	151	27	19615	ENSG00000060069,ENSG00000127616,ENSG00000099956,ENSG00000116478,ENSG00000177606
GO:0052472	modulation by host of symbiont transcription	biological_process	2.04E-06	0.00017643	5	151	27	19615	ENSG00000177606,ENSG00000116478,ENSG00000127616,ENSG00000099956,ENSG00000060069
GO:0042393	histone binding	molecular_function	2.22E-06	0.00019109	10	151	189	19615	ENSG00000094916,ENSG00000080503,ENSG00000166446,ENSG00000162601,ENSG00000172301,ENSG00000127616,ENSG00000124795,ENSG00000180198,ENSG00000168395,ENSG00000096968
GO:0031054	pre-miRNA processing	biological_process	2.37E-06	0.00020305	4	151	13	19615	ENSG00000092847,ENSG00000126070,ENSG00000134698,ENSG00000123908
GO:0097526	spliceosomal tri-snRNP complex	cellular_component	2.44E-06	0.00020773	5	151	29	19615	ENSG00000128739,ENSG00000100028,ENSG00000167088,ENSG00000125835,ENSG00000164167
GO:0052312	modulation of transcription in other organism involved in symbiotic interaction	biological_process	2.45E-06	0.00020783	5	151	28	19615	ENSG00000060069,ENSG00000177606,ENSG00000099956,ENSG00000127616,ENSG00000116478
GO:1901989	positive regulation of cell cycle phase transition	biological_process	2.46E-06	0.00020845	7	151	80	19615	ENSG00000139842,ENSG00000169375,ENSG00000155858,ENSG00000158290,ENSG00000036257,ENSG00000135446,ENSG00000110092
GO:0019538	protein metabolic process	biological_process	2.53E-06	0.00021323	74	151	6074	19615	ENSG00000096968,ENSG00000006062,ENSG00000134698,ENSG00000128595,ENSG00000013441,ENSG00000186908,ENSG00000108561,ENSG00000164916,ENSG00000115053,ENSG00000076604,ENSG00000162385,ENSG00000116478,ENSG00000110092,ENSG00000137486,ENSG00000078142,ENSG00000129474,ENSG00000092847,ENSG00000008405,ENSG00000132716,ENSG00000129152,ENSG00000162434,ENSG00000080824,ENSG00000108840,ENSG00000116455,ENSG00000172301…
GO:0043484	regulation of RNA splicing	biological_process	2.61E-06	0.00021916	8	151	113	19615	ENSG00000162385,ENSG00000181222,ENSG00000013441,ENSG00000179335,ENSG00000112232,ENSG00000108561,ENSG00000104852,ENSG00000129152
GO:0003727	single-stranded RNA binding	molecular_function	2.63E-06	0.00021986	7	151	79	19615	ENSG00000092847,ENSG00000141543,ENSG00000112232,ENSG00000187778,ENSG00000123908,ENSG00000134698,ENSG00000126070
GO:0050789	regulation of biological process	biological_process	2.96E-06	0.00024605	116	151	11555	19615	ENSG00000101255,ENSG00000101412,ENSG00000158055,ENSG00000049618,ENSG00000166913,ENSG00000275111,ENSG00000197406,ENSG00000139842,ENSG00000162601,ENSG00000014216,ENSG00000105639,ENSG00000213923,ENSG00000196235,ENSG00000198900,ENSG00000099622,ENSG00000162692,ENSG00000119772,ENSG00000106462,ENSG00000122180,ENSG00000266028,ENSG00000267680,ENSG00000138411,ENSG00000127483,ENSG00000188375,ENSG00000157933…
GO:0045893	positive regulation of transcription, DNA-templated	biological_process	3.02E-06	0.00024912	30	151	1568	19615	ENSG00000196235,ENSG00000092847,ENSG00000177606,ENSG00000173039,ENSG00000096968,ENSG00000124216,ENSG00000169375,ENSG00000129152,ENSG00000108840,ENSG00000122180,ENSG00000116604,ENSG00000140009,ENSG00000157933,ENSG00000198353,ENSG00000127616,ENSG00000132341,ENSG00000080503,ENSG00000137098,ENSG00000157212,ENSG00000123908,ENSG00000158055,ENSG00000101412,ENSG00000049618,ENSG00000164916,ENSG00000168395…
GO:1903508	positive regulation of nucleic acid-templated transcription	biological_process	3.02E-06	0.00024912	30	151	1568	19615	ENSG00000196235,ENSG00000092847,ENSG00000177606,ENSG00000096968,ENSG00000173039,ENSG00000124216,ENSG00000129152,ENSG00000169375,ENSG00000108840,ENSG00000122180,ENSG00000116604,ENSG00000140009,ENSG00000157933,ENSG00000198353,ENSG00000127616,ENSG00000132341,ENSG00000157212,ENSG00000080503,ENSG00000137098,ENSG00000123908,ENSG00000158055,ENSG00000101412,ENSG00000049618,ENSG00000164916,ENSG00000168395…
GO:0007346	regulation of mitotic cell cycle	biological_process	3.25E-06	0.00026768	18	151	663	19615	ENSG00000110092,ENSG00000196230,ENSG00000036257,ENSG00000100462,ENSG00000170027,ENSG00000139842,ENSG00000101412,ENSG00000180198,ENSG00000158290,ENSG00000138411,ENSG00000126457,ENSG00000135446,ENSG00000213923,ENSG00000006062,ENSG00000106462,ENSG00000169375,ENSG00000155858,ENSG00000080824
GO:0050794	regulation of cellular process	biological_process	3.47E-06	0.00028451	112	151	11001	19615	ENSG00000266028,ENSG00000267680,ENSG00000122180,ENSG00000157933,ENSG00000188375,ENSG00000126457,ENSG00000127483,ENSG00000138411,ENSG00000132341,ENSG00000197971,ENSG00000157212,ENSG00000105229,ENSG00000196235,ENSG00000213923,ENSG00000105639,ENSG00000099622,ENSG00000162692,ENSG00000106462,ENSG00000119772,ENSG00000275111,ENSG00000162601,ENSG00000139842,ENSG00000014216,ENSG00000101412,ENSG00000158055…
GO:1900739	regulation of protein insertion into mitochondrial membrane involved in apoptotic signaling pathway	biological_process	3.84E-06	0.0003121	5	151	31	19615	ENSG00000166913,ENSG00000170027,ENSG00000101412,ENSG00000164924,ENSG00000134308
GO:1900740	positive regulation of protein insertion into mitochondrial membrane involved in apoptotic signaling pathway	biological_process	3.84E-06	0.0003121	5	151	31	19615	ENSG00000164924,ENSG00000101412,ENSG00000134308,ENSG00000166913,ENSG00000170027
GO:1990446	U1 snRNP binding	molecular_function	4.02E-06	0.0003259	3	151	5	19615	ENSG00000104852,ENSG00000100028,ENSG00000167088
GO:0005131	growth hormone receptor binding	molecular_function	4.05E-06	0.00032726	3	151	5	19615	ENSG00000096968,ENSG00000162434,ENSG00000105397
GO:0008283	cell proliferation	biological_process	4.18E-06	0.00033618	35	151	2045	19615	ENSG00000096968,ENSG00000173039,ENSG00000177606,ENSG00000106443,ENSG00000057657,ENSG00000013441,ENSG00000135446,ENSG00000115414,ENSG00000105397,ENSG00000183873,ENSG00000168395,ENSG00000099956,ENSG00000110092,ENSG00000116478,ENSG00000036257,ENSG00000143321,ENSG00000134046,ENSG00000105639,ENSG00000116455,ENSG00000106462,ENSG00000129152,ENSG00000162692,ENSG00000162434,ENSG00000127483,ENSG00000157933…
GO:0006974	cellular response to DNA damage stimulus	biological_process	4.37E-06	0.00035001	20	151	816	19615	ENSG00000213923,ENSG00000008405,ENSG00000124216,ENSG00000138663,ENSG00000158941,ENSG00000126457,ENSG00000157212,ENSG00000105229,ENSG00000101412,ENSG00000111652,ENSG00000158290,ENSG00000124795,ENSG00000116663,ENSG00000165819,ENSG00000181222,ENSG00000110092,ENSG00000099956,ENSG00000187778,ENSG00000139842,ENSG00000102978
GO:0009967	positive regulation of signal transduction	biological_process	4.70E-06	0.00037539	29	151	1523	19615	ENSG00000186908,ENSG00000105229,ENSG00000141480,ENSG00000127616,ENSG00000158941,ENSG00000126457,ENSG00000157933,ENSG00000006062,ENSG00000106462,ENSG00000080824,ENSG00000173039,ENSG00000096968,ENSG00000134046,ENSG00000213923,ENSG00000177606,ENSG00000092847,ENSG00000170027,ENSG00000129474,ENSG00000137486,ENSG00000099956,ENSG00000134308,ENSG00000076604,ENSG00000126070,ENSG00000166913,ENSG00000186654…
GO:0001844	protein insertion into mitochondrial membrane involved in apoptotic signaling pathway	biological_process	5.28E-06	0.00041954	5	151	33	19615	ENSG00000170027,ENSG00000166913,ENSG00000134308,ENSG00000101412,ENSG00000164924
GO:0018216	peptidyl-arginine methylation	biological_process	5.36E-06	0.00042433	4	151	16	19615	ENSG00000116455,ENSG00000100462,ENSG00000172301,ENSG00000126457
GO:1901699	cellular response to nitrogen compound	biological_process	5.41E-06	0.00042679	17	151	611	19615	ENSG00000170027,ENSG00000165819,ENSG00000139874,ENSG00000126070,ENSG00000049618,ENSG00000101255,ENSG00000123908,ENSG00000135446,ENSG00000119772,ENSG00000108840,ENSG00000106462,ENSG00000134698,ENSG00000169375,ENSG00000096968,ENSG00000173039,ENSG00000105639,ENSG00000092847
GO:0043902	positive regulation of multi-organism process	biological_process	5.82E-06	0.00045742	9	151	167	19615	ENSG00000177606,ENSG00000196235,ENSG00000108561,ENSG00000060069,ENSG00000127616,ENSG00000099956,ENSG00000181222,ENSG00000102978,ENSG00000123908
GO:0010646	regulation of cell communication	biological_process	5.91E-06	0.00046291	50	151	3530	19615	ENSG00000213923,ENSG00000196235,ENSG00000092847,ENSG00000008405,ENSG00000134046,ENSG00000162434,ENSG00000080824,ENSG00000106462,ENSG00000266028,ENSG00000141543,ENSG00000157933,ENSG00000126457,ENSG00000158941,ENSG00000105229,ENSG00000101255,ENSG00000101412,ENSG00000186654,ENSG00000166913,ENSG00000126070,ENSG00000165819,ENSG00000100462,ENSG00000170027,ENSG00000014216,ENSG00000177606,ENSG00000173039…
GO:0014070	response to organic cyclic compound	biological_process	6.03E-06	0.00047034	21	151	901	19615	ENSG00000110092,ENSG00000165819,ENSG00000139874,ENSG00000126070,ENSG00000140009,ENSG00000141543,ENSG00000122180,ENSG00000135446,ENSG00000123908,ENSG00000173039,ENSG00000134046,ENSG00000177606,ENSG00000092847,ENSG00000108840,ENSG00000119772,ENSG00000106462,ENSG00000165732,ENSG00000134698,ENSG00000129152,ENSG00000169375,ENSG00000162692
GO:0008637	apoptotic mitochondrial changes	biological_process	6.08E-06	0.00047275	8	151	127	19615	ENSG00000158941,ENSG00000134308,ENSG00000141480,ENSG00000170027,ENSG00000101412,ENSG00000164924,ENSG00000177606,ENSG00000166913
GO:0005684	U2-type spliceosomal complex	cellular_component	6.29E-06	0.0004869	6	151	60	19615	ENSG00000104852,ENSG00000128739,ENSG00000007392,ENSG00000167088,ENSG00000100028,ENSG00000125835
GO:0030154	cell differentiation	biological_process	6.52E-06	0.0005035	55	151	4053	19615	ENSG00000165819,ENSG00000197406,ENSG00000064703,ENSG00000073584,ENSG00000139842,ENSG00000170027,ENSG00000100462,ENSG00000014216,ENSG00000101412,ENSG00000101255,ENSG00000049618,ENSG00000126070,ENSG00000158290,ENSG00000266028,ENSG00000122180,ENSG00000126457,ENSG00000157933,ENSG00000078399,ENSG00000080503,ENSG00000157212,ENSG00000082397,ENSG00000092847,ENSG00000105202,ENSG00000105639,ENSG00000162434…
GO:0016055	Wnt signaling pathway	biological_process	6.89E-06	0.00052951	15	151	494	19615	ENSG00000127616,ENSG00000110092,ENSG00000116478,ENSG00000157933,ENSG00000158941,ENSG00000036257,ENSG00000123908,ENSG00000141480,ENSG00000105229,ENSG00000134046,ENSG00000213923,ENSG00000158055,ENSG00000092847,ENSG00000126070,ENSG00000134698
GO:0051246	regulation of protein metabolic process	biological_process	7.10E-06	0.00054442	43	151	2854	19615	ENSG00000141480,ENSG00000115414,ENSG00000135446,ENSG00000169375,ENSG00000134698,ENSG00000006062,ENSG00000177606,ENSG00000096968,ENSG00000173039,ENSG00000137486,ENSG00000129474,ENSG00000076604,ENSG00000036257,ENSG00000110092,ENSG00000162385,ENSG00000099956,ENSG00000115053,ENSG00000108561,ENSG00000105229,ENSG00000157212,ENSG00000123908,ENSG00000157933,ENSG00000126457,ENSG00000141543,ENSG00000158941…
GO:0090068	positive regulation of cell cycle process	biological_process	7.26E-06	0.00055457	11	151	268	19615	ENSG00000110092,ENSG00000158941,ENSG00000126457,ENSG00000122180,ENSG00000036257,ENSG00000135446,ENSG00000139842,ENSG00000101412,ENSG00000158290,ENSG00000155858,ENSG00000169375
GO:0071004	U2-type prespliceosome	cellular_component	7.40E-06	0.00056307	4	151	17	19615	ENSG00000125835,ENSG00000128739,ENSG00000007392,ENSG00000104852
GO:1903047	mitotic cell cycle process	biological_process	7.44E-06	0.00056384	20	151	846	19615	ENSG00000110092,ENSG00000196230,ENSG00000036257,ENSG00000170027,ENSG00000100462,ENSG00000129474,ENSG00000139842,ENSG00000101412,ENSG00000158290,ENSG00000180198,ENSG00000138411,ENSG00000126457,ENSG00000135446,ENSG00000132341,ENSG00000213923,ENSG00000106462,ENSG00000060069,ENSG00000169375,ENSG00000155858,ENSG00000080824
GO:0016458	gene silencing	biological_process	7.69E-06	0.00058063	14	151	444	19615	ENSG00000169375,ENSG00000108840,ENSG00000119772,ENSG00000126070,ENSG00000134698,ENSG00000092847,ENSG00000134046,ENSG00000132341,ENSG00000102978,ENSG00000129474,ENSG00000123908,ENSG00000165819,ENSG00000181222,ENSG00000116478
GO:0034715	pICln-Sm protein complex	cellular_component	8.07E-06	0.00060711	3	151	6	19615	ENSG00000167088,ENSG00000100028,ENSG00000074201
GO:0009719	response to endogenous stimulus	biological_process	8.23E-06	0.00061716	30	151	1647	19615	ENSG00000104852,ENSG00000101412,ENSG00000101255,ENSG00000049618,ENSG00000115053,ENSG00000139874,ENSG00000128739,ENSG00000181222,ENSG00000110092,ENSG00000102978,ENSG00000078142,ENSG00000170027,ENSG00000177606,ENSG00000105639,ENSG00000134046,ENSG00000096968,ENSG00000173039,ENSG00000008405,ENSG00000162692,ENSG00000129152,ENSG00000169375,ENSG00000106462,ENSG00000108840,ENSG00000119772,ENSG00000135446…
GO:0051204	protein insertion into mitochondrial membrane	biological_process	8.31E-06	0.00062131	5	151	36	19615	ENSG00000166913,ENSG00000170027,ENSG00000164924,ENSG00000101412,ENSG00000134308
GO:0043985	histone H4-R3 methylation	biological_process	8.35E-06	0.00062195	3	151	6	19615	ENSG00000100462,ENSG00000126457,ENSG00000172301
GO:0043923	positive regulation by host of viral transcription	biological_process	8.54E-06	0.00063359	4	151	17	19615	ENSG00000060069,ENSG00000127616,ENSG00000099956,ENSG00000177606
GO:0000278	mitotic cell cycle	biological_process	8.91E-06	0.00065925	22	151	1008	19615	ENSG00000213923,ENSG00000119772,ENSG00000006062,ENSG00000106462,ENSG00000155858,ENSG00000169375,ENSG00000060069,ENSG00000080824,ENSG00000138411,ENSG00000126457,ENSG00000135446,ENSG00000132341,ENSG00000101412,ENSG00000180198,ENSG00000158290,ENSG00000196230,ENSG00000110092,ENSG00000036257,ENSG00000170027,ENSG00000100462,ENSG00000129474,ENSG00000139842
GO:1903902	positive regulation of viral life cycle	biological_process	9.15E-06	0.00067465	7	151	96	19615	ENSG00000060069,ENSG00000102978,ENSG00000196235,ENSG00000177606,ENSG00000181222,ENSG00000127616,ENSG00000099956
GO:0023051	regulation of signaling	biological_process	1.01E-05	0.00074123	49	151	3493	19615	ENSG00000165819,ENSG00000170027,ENSG00000014216,ENSG00000100462,ENSG00000101255,ENSG00000101412,ENSG00000166913,ENSG00000186654,ENSG00000126070,ENSG00000266028,ENSG00000141543,ENSG00000157933,ENSG00000126457,ENSG00000158941,ENSG00000105229,ENSG00000213923,ENSG00000092847,ENSG00000008405,ENSG00000134046,ENSG00000162434,ENSG00000080824,ENSG00000106462,ENSG00000036257,ENSG00000076604,ENSG00000143321…
GO:0005730	nucleolus	cellular_component	1.04E-05	0.00075904	21	151	941	19615	ENSG00000115053,ENSG00000138430,ENSG00000109534,ENSG00000101255,ENSG00000108561,ENSG00000187778,ENSG00000099956,ENSG00000064703,ENSG00000169375,ENSG00000165732,ENSG00000164167,ENSG00000006062,ENSG00000105202,ENSG00000099622,ENSG00000198900,ENSG00000132341,ENSG00000094916,ENSG00000135446,ENSG00000179409,ENSG00000141543,ENSG00000127616
GO:0065007	biological regulation	biological_process	1.05E-05	0.00076628	118	151	12070	19615	ENSG00000164924,ENSG00000006607,ENSG00000074201,ENSG00000168395,ENSG00000099956,ENSG00000134308,ENSG00000181222,ENSG00000036257,ENSG00000143321,ENSG00000179335,ENSG00000102978,ENSG00000187778,ENSG00000173039,ENSG00000177606,ENSG00000151914,ENSG00000060069,ENSG00000169375,ENSG00000057657,ENSG00000127616,ENSG00000198353,ENSG00000140009,ENSG00000135446,ENSG00000115414,ENSG00000105397,ENSG00000141480…
GO:0005686	U2 snRNP	cellular_component	1.06E-05	0.00076944	4	151	19	19615	ENSG00000128739,ENSG00000167088,ENSG00000100028,ENSG00000125835
GO:0032268	regulation of cellular protein metabolic process	biological_process	1.09E-05	0.00078791	40	151	2604	19615	ENSG00000106462,ENSG00000080824,ENSG00000099622,ENSG00000008405,ENSG00000092847,ENSG00000213923,ENSG00000157212,ENSG00000123908,ENSG00000105229,ENSG00000157933,ENSG00000126457,ENSG00000158941,ENSG00000141543,ENSG00000138411,ENSG00000126070,ENSG00000186654,ENSG00000166913,ENSG00000104852,ENSG00000101255,ENSG00000170027,ENSG00000100462,ENSG00000165819,ENSG00000134698,ENSG00000006062,ENSG00000169375…
GO:0009987	cellular process	biological_process	1.09E-05	0.00078791	143	151	16249	19615	ENSG00000111652,ENSG00000049618,ENSG00000101412,ENSG00000158055,ENSG00000101255,ENSG00000109534,ENSG00000014216,ENSG00000162601,ENSG00000197406,ENSG00000275111,ENSG00000106462,ENSG00000100461,ENSG00000099622,ENSG00000157212,ENSG00000197971,ENSG00000105229,ENSG00000132341,ENSG00000157933,ENSG00000188375,ENSG00000138411,ENSG00000127483,ENSG00000267680,ENSG00000122180,ENSG00000074201,ENSG00000006607…
GO:0000978	RNA polymerase II core promoter proximal region sequence-specific DNA binding	molecular_function	1.10E-05	0.00079038	13	151	390	19615	ENSG00000122180,ENSG00000116478,ENSG00000116604,ENSG00000057657,ENSG00000127616,ENSG00000073584,ENSG00000099956,ENSG00000129152,ENSG00000106462,ENSG00000092847,ENSG00000177606,ENSG00000134046,ENSG00000173039
GO:0017069	snRNA binding	molecular_function	1.12E-05	0.0008025	5	151	39	19615	ENSG00000104852,ENSG00000100028,ENSG00000155858,ENSG00000165732,ENSG00000125835
GO:0012501	programmed cell death	biological_process	1.12E-05	0.0008025	34	151	2042	19615	ENSG00000119772,ENSG00000105639,ENSG00000198900,ENSG00000082397,ENSG00000105229,ENSG00000158941,ENSG00000166913,ENSG00000132792,ENSG00000121380,ENSG00000101412,ENSG00000101255,ENSG00000139842,ENSG00000170027,ENSG00000014216,ENSG00000197406,ENSG00000064703,ENSG00000124216,ENSG00000169375,ENSG00000134698,ENSG00000006062,ENSG00000177606,ENSG00000096968,ENSG00000173039,ENSG00000141480,ENSG00000135446…
GO:1901030	positive regulation of mitochondrial outer membrane permeabilization involved in apoptotic signaling pathway	biological_process	1.24E-05	0.00088227	5	151	39	19615	ENSG00000134308,ENSG00000101412,ENSG00000164924,ENSG00000170027,ENSG00000166913
GO:0006369	termination of RNA polymerase II transcription	biological_process	1.31E-05	0.00092911	6	151	68	19615	ENSG00000162385,ENSG00000141543,ENSG00000164609,ENSG00000125835,ENSG00000100028,ENSG00000155858
GO:0042221	response to chemical	biological_process	1.32E-05	0.0009346	57	151	4382	19615	ENSG00000137486,ENSG00000078142,ENSG00000102978,ENSG00000129474,ENSG00000116663,ENSG00000036257,ENSG00000143321,ENSG00000099956,ENSG00000181222,ENSG00000110092,ENSG00000115053,ENSG00000164924,ENSG00000108561,ENSG00000183873,ENSG00000105397,ENSG00000141480,ENSG00000115414,ENSG00000135446,ENSG00000057657,ENSG00000127616,ENSG00000140009,ENSG00000169375,ENSG00000006062,ENSG00000165732,ENSG00000134698…
GO:0048524	positive regulation of viral process	biological_process	1.35E-05	0.0009522	7	151	102	19615	ENSG00000060069,ENSG00000102978,ENSG00000177606,ENSG00000196235,ENSG00000127616,ENSG00000099956,ENSG00000181222
GO:0034470	ncRNA processing	biological_process	1.35E-05	0.0009522	13	151	405	19615	ENSG00000213923,ENSG00000109534,ENSG00000092847,ENSG00000105202,ENSG00000164167,ENSG00000126070,ENSG00000165732,ENSG00000134698,ENSG00000165819,ENSG00000179409,ENSG00000141543,ENSG00000124784,ENSG00000123908
GO:0010608	posttranscriptional regulation of gene expression	biological_process	1.36E-05	0.00095612	18	151	739	19615	ENSG00000102978,ENSG00000129474,ENSG00000162385,ENSG00000181222,ENSG00000165819,ENSG00000126070,ENSG00000115053,ENSG00000166913,ENSG00000108561,ENSG00000164924,ENSG00000101412,ENSG00000123908,ENSG00000132341,ENSG00000141543,ENSG00000135446,ENSG00000134698,ENSG00000099622,ENSG00000092847
GO:0070990	snRNP binding	molecular_function	1.39E-05	0.00097131	3	151	7	19615	ENSG00000167088,ENSG00000100028,ENSG00000104852
GO:0097190	apoptotic signaling pathway	biological_process	1.40E-05	0.00097294	16	151	594	19615	ENSG00000168395,ENSG00000166913,ENSG00000164924,ENSG00000101412,ENSG00000101255,ENSG00000139842,ENSG00000170027,ENSG00000036257,ENSG00000134308,ENSG00000124216,ENSG00000177606,ENSG00000096968,ENSG00000173039,ENSG00000105229,ENSG00000141480,ENSG00000158941
GO:0005683	U7 snRNP	cellular_component	1.52E-05	0.0010549	3	151	7	19615	ENSG00000125835,ENSG00000155858,ENSG00000100028
GO:0035196	production of miRNAs involved in gene silencing by miRNA	biological_process	1.58E-05	0.0010939	5	151	41	19615	ENSG00000123908,ENSG00000134698,ENSG00000126070,ENSG00000092847,ENSG00000165819
GO:0051128	regulation of cellular component organization	biological_process	1.60E-05	0.0011008	38	151	2449	19615	ENSG00000080824,ENSG00000129152,ENSG00000106462,ENSG00000213923,ENSG00000082397,ENSG00000080503,ENSG00000157212,ENSG00000122180,ENSG00000188375,ENSG00000157933,ENSG00000158941,ENSG00000138411,ENSG00000166913,ENSG00000158290,ENSG00000101412,ENSG00000158055,ENSG00000139842,ENSG00000100462,ENSG00000170027,ENSG00000124216,ENSG00000169375,ENSG00000060069,ENSG00000134698,ENSG00000177606,ENSG00000125753…
GO:0000987	core promoter proximal region sequence-specific DNA binding	molecular_function	1.61E-05	0.0011008	13	151	404	19615	ENSG00000177606,ENSG00000092847,ENSG00000173039,ENSG00000134046,ENSG00000129152,ENSG00000106462,ENSG00000122180,ENSG00000073584,ENSG00000057657,ENSG00000099956,ENSG00000127616,ENSG00000116604,ENSG00000116478
GO:0001159	core promoter proximal region DNA binding	molecular_function	1.61E-05	0.0011008	13	151	404	19615	ENSG00000129152,ENSG00000106462,ENSG00000177606,ENSG00000092847,ENSG00000173039,ENSG00000134046,ENSG00000122180,ENSG00000127616,ENSG00000057657,ENSG00000073584,ENSG00000099956,ENSG00000116478,ENSG00000116604
GO:0045944	positive regulation of transcription from RNA polymerase II promoter	biological_process	1.61E-05	0.0011008	23	151	1118	19615	ENSG00000196235,ENSG00000092847,ENSG00000177606,ENSG00000173039,ENSG00000169375,ENSG00000129152,ENSG00000108840,ENSG00000122180,ENSG00000157933,ENSG00000116604,ENSG00000127616,ENSG00000198353,ENSG00000157212,ENSG00000123908,ENSG00000080503,ENSG00000137098,ENSG00000101412,ENSG00000158055,ENSG00000115053,ENSG00000116478,ENSG00000099956,ENSG00000162601,ENSG00000137486
GO:0010647	positive regulation of cell communication	biological_process	1.73E-05	0.0011747	30	151	1718	19615	ENSG00000126070,ENSG00000168395,ENSG00000186654,ENSG00000166913,ENSG00000108561,ENSG00000164924,ENSG00000101412,ENSG00000129474,ENSG00000170027,ENSG00000137486,ENSG00000099956,ENSG00000134308,ENSG00000076604,ENSG00000106462,ENSG00000006062,ENSG00000080824,ENSG00000134046,ENSG00000173039,ENSG00000096968,ENSG00000092847,ENSG00000196235,ENSG00000213923,ENSG00000177606,ENSG00000141480,ENSG00000105229…
GO:0005697	telomerase holoenzyme complex	cellular_component	1.76E-05	0.0011925	4	151	21	19615	ENSG00000100028,ENSG00000155858,ENSG00000125835,ENSG00000109534
GO:0044403	symbiosis, encompassing mutualism through parasitism	biological_process	1.77E-05	0.0011956	19	151	823	19615	ENSG00000108561,ENSG00000166913,ENSG00000180198,ENSG00000124795,ENSG00000116478,ENSG00000181222,ENSG00000099956,ENSG00000139842,ENSG00000102978,ENSG00000196235,ENSG00000177606,ENSG00000173039,ENSG00000198900,ENSG00000162692,ENSG00000060069,ENSG00000115414,ENSG00000127616,ENSG00000132341,ENSG00000094916
GO:0044419	interspecies interaction between organisms	biological_process	1.77E-05	0.0011956	19	151	823	19615	ENSG00000108561,ENSG00000166913,ENSG00000180198,ENSG00000124795,ENSG00000099956,ENSG00000116478,ENSG00000181222,ENSG00000139842,ENSG00000102978,ENSG00000177606,ENSG00000196235,ENSG00000173039,ENSG00000198900,ENSG00000060069,ENSG00000162692,ENSG00000115414,ENSG00000127616,ENSG00000132341,ENSG00000094916
GO:0008327	methyl-CpG binding	molecular_function	1.86E-05	0.0012477	4	151	21	19615	ENSG00000126457,ENSG00000134046,ENSG00000116455,ENSG00000100462
GO:0006283	transcription-coupled nucleotide-excision repair	biological_process	1.93E-05	0.0012955	6	151	73	19615	ENSG00000181222,ENSG00000102978,ENSG00000158290,ENSG00000111652,ENSG00000138663,ENSG00000139842
GO:0006915	apoptotic process	biological_process	1.97E-05	0.0013151	32	151	1912	19615	ENSG00000105639,ENSG00000119772,ENSG00000158941,ENSG00000105229,ENSG00000082397,ENSG00000101412,ENSG00000101255,ENSG00000166913,ENSG00000132792,ENSG00000121380,ENSG00000197406,ENSG00000064703,ENSG00000139842,ENSG00000170027,ENSG00000177606,ENSG00000096968,ENSG00000173039,ENSG00000124216,ENSG00000169375,ENSG00000134698,ENSG00000006062,ENSG00000135446,ENSG00000116604,ENSG00000141480,ENSG00000164924…
GO:0071407	cellular response to organic cyclic compound	biological_process	2.06E-05	0.0013714	14	151	475	19615	ENSG00000123908,ENSG00000140009,ENSG00000139874,ENSG00000135446,ENSG00000122180,ENSG00000165819,ENSG00000106462,ENSG00000134698,ENSG00000126070,ENSG00000169375,ENSG00000129152,ENSG00000134046,ENSG00000173039,ENSG00000092847
GO:0045595	regulation of cell differentiation	biological_process	2.13E-05	0.0014124	30	151	1730	19615	ENSG00000126070,ENSG00000101412,ENSG00000101255,ENSG00000108561,ENSG00000139842,ENSG00000170027,ENSG00000100462,ENSG00000165819,ENSG00000116478,ENSG00000110092,ENSG00000124216,ENSG00000129152,ENSG00000060069,ENSG00000169375,ENSG00000106462,ENSG00000134698,ENSG00000108840,ENSG00000092847,ENSG00000177606,ENSG00000105639,ENSG00000173039,ENSG00000096968,ENSG00000078399,ENSG00000141480,ENSG00000115414…
GO:0007399	nervous system development	biological_process	2.18E-05	0.0014388	36	151	2263	19615	ENSG00000101412,ENSG00000158055,ENSG00000049618,ENSG00000158290,ENSG00000139874,ENSG00000165819,ENSG00000172062,ENSG00000197406,ENSG00000073584,ENSG00000100462,ENSG00000170027,ENSG00000080824,ENSG00000106462,ENSG00000108840,ENSG00000119772,ENSG00000266028,ENSG00000157933,ENSG00000126457,ENSG00000080503,ENSG00000197971,ENSG00000082397,ENSG00000006607,ENSG00000183873,ENSG00000134308,ENSG00000099956…
GO:0031050	dsRNA fragmentation	biological_process	2.22E-05	0.0014564	5	151	44	19615	ENSG00000134698,ENSG00000123908,ENSG00000126070,ENSG00000092847,ENSG00000165819
GO:0070918	production of small RNA involved in gene silencing by RNA	biological_process	2.22E-05	0.0014564	5	151	44	19615	ENSG00000123908,ENSG00000134698,ENSG00000126070,ENSG00000092847,ENSG00000165819
GO:0051702	interaction with symbiont	biological_process	2.25E-05	0.0014733	6	151	74	19615	ENSG00000116478,ENSG00000099956,ENSG00000127616,ENSG00000115414,ENSG00000177606,ENSG00000060069
GO:0005682	U5 snRNP	cellular_component	2.26E-05	0.0014792	4	151	22	19615	ENSG00000167088,ENSG00000100028,ENSG00000125835,ENSG00000128739
GO:0000715	nucleotide-excision repair, DNA damage recognition	biological_process	2.38E-05	0.0015517	4	151	23	19615	ENSG00000158290,ENSG00000111652,ENSG00000138663,ENSG00000139842
GO:0000243	commitment complex	cellular_component	2.44E-05	0.0015838	3	151	8	19615	ENSG00000100028,ENSG00000167088,ENSG00000104852
GO:0016032	viral process	biological_process	2.45E-05	0.0015841	18	151	767	19615	ENSG00000166913,ENSG00000180198,ENSG00000108561,ENSG00000139842,ENSG00000102978,ENSG00000124795,ENSG00000099956,ENSG00000181222,ENSG00000116478,ENSG00000060069,ENSG00000162692,ENSG00000177606,ENSG00000196235,ENSG00000173039,ENSG00000198900,ENSG00000132341,ENSG00000094916,ENSG00000127616
GO:0000977	RNA polymerase II regulatory region sequence-specific DNA binding	molecular_function	2.53E-05	0.0016335	16	151	618	19615	ENSG00000073584,ENSG00000099956,ENSG00000116478,ENSG00000164916,ENSG00000122180,ENSG00000198353,ENSG00000057657,ENSG00000127616,ENSG00000116604,ENSG00000129152,ENSG00000124216,ENSG00000106462,ENSG00000177606,ENSG00000092847,ENSG00000173039,ENSG00000134046
GO:0001012	RNA polymerase II regulatory region DNA binding	molecular_function	2.58E-05	0.0016597	16	151	619	19615	ENSG00000116478,ENSG00000073584,ENSG00000099956,ENSG00000164916,ENSG00000122180,ENSG00000116604,ENSG00000198353,ENSG00000057657,ENSG00000127616,ENSG00000124216,ENSG00000129152,ENSG00000106462,ENSG00000092847,ENSG00000177606,ENSG00000134046,ENSG00000173039
GO:0045652	regulation of megakaryocyte differentiation	biological_process	2.62E-05	0.0016819	6	151	76	19615	ENSG00000092847,ENSG00000116478,ENSG00000126457,ENSG00000169375,ENSG00000134698,ENSG00000126070
GO:0003713	transcription coactivator activity	molecular_function	2.65E-05	0.0016917	11	151	304	19615	ENSG00000129152,ENSG00000116455,ENSG00000177606,ENSG00000049618,ENSG00000162601,ENSG00000132341,ENSG00000080503,ENSG00000140009,ENSG00000073584,ENSG00000099956,ENSG00000127616
GO:0048869	cellular developmental process	biological_process	2.70E-05	0.001723	56	151	4358	19615	ENSG00000105397,ENSG00000141480,ENSG00000137098,ENSG00000104177,ENSG00000115414,ENSG00000057657,ENSG00000116604,ENSG00000060069,ENSG00000169375,ENSG00000124216,ENSG00000165732,ENSG00000134698,ENSG00000177606,ENSG00000173039,ENSG00000096968,ENSG00000125753,ENSG00000036257,ENSG00000099956,ENSG00000110092,ENSG00000116478,ENSG00000006607,ENSG00000108561,ENSG00000164916,ENSG00000078399,ENSG00000080503…
GO:0071495	cellular response to endogenous stimulus	biological_process	2.74E-05	0.0017396	24	151	1232	19615	ENSG00000101412,ENSG00000104852,ENSG00000101255,ENSG00000049618,ENSG00000115053,ENSG00000139874,ENSG00000181222,ENSG00000102978,ENSG00000170027,ENSG00000105639,ENSG00000177606,ENSG00000173039,ENSG00000096968,ENSG00000169375,ENSG00000129152,ENSG00000106462,ENSG00000119772,ENSG00000108840,ENSG00000135446,ENSG00000122180,ENSG00000141543,ENSG00000157933,ENSG00000140009,ENSG00000141480
GO:0018193	peptidyl-amino acid modification	biological_process	2.84E-05	0.0017969	24	151	1241	19615	ENSG00000099956,ENSG00000100462,ENSG00000179335,ENSG00000187778,ENSG00000137486,ENSG00000168395,ENSG00000172301,ENSG00000126457,ENSG00000013441,ENSG00000105397,ENSG00000141480,ENSG00000157212,ENSG00000105229,ENSG00000173039,ENSG00000096968,ENSG00000198900,ENSG00000105639,ENSG00000213923,ENSG00000116455,ENSG00000106462,ENSG00000169375,ENSG00000129152,ENSG00000080824,ENSG00000162434
GO:1901701	cellular response to oxygen-containing compound	biological_process	2.84E-05	0.0017969	21	151	1001	19615	ENSG00000135446,ENSG00000122180,ENSG00000127616,ENSG00000057657,ENSG00000169375,ENSG00000129152,ENSG00000106462,ENSG00000119772,ENSG00000108840,ENSG00000105639,ENSG00000177606,ENSG00000096968,ENSG00000173039,ENSG00000137486,ENSG00000170027,ENSG00000139874,ENSG00000099956,ENSG00000104852,ENSG00000101412,ENSG00000101255,ENSG00000049618
GO:0006468	protein phosphorylation	biological_process	3.00E-05	0.0018898	32	151	1944	19615	ENSG00000124784,ENSG00000170027,ENSG00000100462,ENSG00000283900,ENSG00000186654,ENSG00000166913,ENSG00000101255,ENSG00000197971,ENSG00000126457,ENSG00000129152,ENSG00000080824,ENSG00000162434,ENSG00000106462,ENSG00000105639,ENSG00000213923,ENSG00000198900,ENSG00000008405,ENSG00000137486,ENSG00000179335,ENSG00000078142,ENSG00000129474,ENSG00000036257,ENSG00000076604,ENSG00000110092,ENSG00000105397…
GO:0050684	regulation of mRNA processing	biological_process	3.41E-05	0.002139	7	151	118	19615	ENSG00000123908,ENSG00000129152,ENSG00000112232,ENSG00000108561,ENSG00000162385,ENSG00000104852,ENSG00000196235
GO:0023056	positive regulation of signaling	biological_process	3.46E-05	0.002169	29	151	1693	19615	ENSG00000096968,ENSG00000173039,ENSG00000134046,ENSG00000177606,ENSG00000213923,ENSG00000092847,ENSG00000006062,ENSG00000106462,ENSG00000080824,ENSG00000127616,ENSG00000157933,ENSG00000158941,ENSG00000126457,ENSG00000186908,ENSG00000141480,ENSG00000105229,ENSG00000108561,ENSG00000101412,ENSG00000164924,ENSG00000126070,ENSG00000186654,ENSG00000166913,ENSG00000168395,ENSG00000099956,ENSG00000134308…
GO:1901028	regulation of mitochondrial outer membrane permeabilization involved in apoptotic signaling pathway	biological_process	3.48E-05	0.0021723	5	151	48	19615	ENSG00000101412,ENSG00000164924,ENSG00000134308,ENSG00000166913,ENSG00000170027
GO:0018195	peptidyl-arginine modification	biological_process	3.63E-05	0.0022533	4	151	25	19615	ENSG00000116455,ENSG00000100462,ENSG00000172301,ENSG00000126457
GO:0051427	hormone receptor binding	molecular_function	3.90E-05	0.0024161	8	151	163	19615	ENSG00000105397,ENSG00000132341,ENSG00000137486,ENSG00000127616,ENSG00000162434,ENSG00000129152,ENSG00000008405,ENSG00000096968
GO:0043044	ATP-dependent chromatin remodeling	biological_process	3.96E-05	0.0024412	6	151	82	19615	ENSG00000080503,ENSG00000134046,ENSG00000116478,ENSG00000127616,ENSG00000073584,ENSG00000099956
GO:0044764	multi-organism cellular process	biological_process	4.06E-05	0.0024976	18	151	798	19615	ENSG00000108561,ENSG00000166913,ENSG00000180198,ENSG00000124795,ENSG00000099956,ENSG00000116478,ENSG00000181222,ENSG00000139842,ENSG00000102978,ENSG00000177606,ENSG00000196235,ENSG00000198900,ENSG00000173039,ENSG00000060069,ENSG00000162692,ENSG00000127616,ENSG00000132341,ENSG00000094916
GO:0009628	response to abiotic stimulus	biological_process	4.12E-05	0.0025247	23	151	1190	19615	ENSG00000158941,ENSG00000127483,ENSG00000164609,ENSG00000135446,ENSG00000122180,ENSG00000141480,ENSG00000157212,ENSG00000099622,ENSG00000134046,ENSG00000008405,ENSG00000173039,ENSG00000177606,ENSG00000006062,ENSG00000119772,ENSG00000080824,ENSG00000129152,ENSG00000162692,ENSG00000110092,ENSG00000165819,ENSG00000129474,ENSG00000137486,ENSG00000101412,ENSG00000158290
GO:0048584	positive regulation of response to stimulus	biological_process	4.17E-05	0.0025501	35	151	2273	19615	ENSG00000122180,ENSG00000157933,ENSG00000158941,ENSG00000126457,ENSG00000157212,ENSG00000105229,ENSG00000196235,ENSG00000092847,ENSG00000213923,ENSG00000134046,ENSG00000080824,ENSG00000129152,ENSG00000106462,ENSG00000170027,ENSG00000101412,ENSG00000186654,ENSG00000166913,ENSG00000126070,ENSG00000127616,ENSG00000141480,ENSG00000186908,ENSG00000177606,ENSG00000096968,ENSG00000173039,ENSG00000169375…
GO:0017148	negative regulation of translation	biological_process	4.21E-05	0.0025667	8	151	166	19615	ENSG00000092847,ENSG00000099622,ENSG00000115053,ENSG00000126070,ENSG00000134698,ENSG00000165819,ENSG00000141543,ENSG00000123908
GO:0008219	cell death	biological_process	4.25E-05	0.0025801	34	151	2177	19615	ENSG00000116478,ENSG00000134308,ENSG00000076604,ENSG00000036257,ENSG00000137486,ENSG00000108561,ENSG00000164924,ENSG00000168395,ENSG00000116604,ENSG00000135446,ENSG00000141480,ENSG00000173039,ENSG00000096968,ENSG00000177606,ENSG00000134698,ENSG00000006062,ENSG00000124216,ENSG00000169375,ENSG00000197406,ENSG00000064703,ENSG00000014216,ENSG00000170027,ENSG00000139842,ENSG00000101412,ENSG00000101255…
GO:0016265	death	biological_process	4.25E-05	0.0025801	34	151	2177	19615	ENSG00000197406,ENSG00000064703,ENSG00000170027,ENSG00000014216,ENSG00000139842,ENSG00000101412,ENSG00000101255,ENSG00000132792,ENSG00000121380,ENSG00000166913,ENSG00000158941,ENSG00000082397,ENSG00000105229,ENSG00000198900,ENSG00000105639,ENSG00000119772,ENSG00000116478,ENSG00000134308,ENSG00000036257,ENSG00000076604,ENSG00000137486,ENSG00000108561,ENSG00000164924,ENSG00000168395,ENSG00000116604…
GO:0000082	G1/S transition of mitotic cell cycle	biological_process	4.27E-05	0.0025807	10	151	268	19615	ENSG00000101412,ENSG00000106462,ENSG00000180198,ENSG00000158290,ENSG00000155858,ENSG00000126457,ENSG00000110092,ENSG00000135446,ENSG00000036257,ENSG00000139842
GO:2001233	regulation of apoptotic signaling pathway	biological_process	4.36E-05	0.0026247	12	151	387	19615	ENSG00000166913,ENSG00000124216,ENSG00000168395,ENSG00000096968,ENSG00000173039,ENSG00000164924,ENSG00000101412,ENSG00000170027,ENSG00000141480,ENSG00000105229,ENSG00000134308,ENSG00000158941
GO:0009725	response to hormone	biological_process	4.37E-05	0.0026247	19	151	869	19615	ENSG00000170027,ENSG00000139874,ENSG00000128739,ENSG00000110092,ENSG00000101255,ENSG00000049618,ENSG00000135446,ENSG00000122180,ENSG00000140009,ENSG00000129152,ENSG00000106462,ENSG00000108840,ENSG00000119772,ENSG00000105639,ENSG00000177606,ENSG00000134046,ENSG00000173039,ENSG00000008405,ENSG00000096968
GO:0004715	non-membrane spanning protein tyrosine kinase activity	molecular_function	4.41E-05	0.0026448	5	151	51	19615	ENSG00000162434,ENSG00000105397,ENSG00000013441,ENSG00000105639,ENSG00000096968
GO:0051239	regulation of multicellular organismal process	biological_process	4.48E-05	0.0026771	42	151	2957	19615	ENSG00000129152,ENSG00000162434,ENSG00000108840,ENSG00000116455,ENSG00000106462,ENSG00000105639,ENSG00000092847,ENSG00000008405,ENSG00000078399,ENSG00000157212,ENSG00000123908,ENSG00000197971,ENSG00000007392,ENSG00000122180,ENSG00000266028,ENSG00000157933,ENSG00000126457,ENSG00000126070,ENSG00000158055,ENSG00000139842,ENSG00000162601,ENSG00000100462,ENSG00000170027,ENSG00000165819,ENSG00000197406…
GO:0051205	protein insertion into membrane	biological_process	4.74E-05	0.0028233	5	151	51	19615	ENSG00000101412,ENSG00000164924,ENSG00000134308,ENSG00000166913,ENSG00000170027
GO:0044707	single-multicellular organism process	biological_process	4.79E-05	0.0028461	79	151	7113	19615	ENSG00000122180,ENSG00000266028,ENSG00000157933,ENSG00000126457,ENSG00000157212,ENSG00000197971,ENSG00000105639,ENSG00000213923,ENSG00000105202,ENSG00000198900,ENSG00000162692,ENSG00000119772,ENSG00000106462,ENSG00000197406,ENSG00000139842,ENSG00000162601,ENSG00000014216,ENSG00000101412,ENSG00000158055,ENSG00000049618,ENSG00000135446,ENSG00000115414,ENSG00000057657,ENSG00000198353,ENSG00000127616…
GO:0016740	transferase activity	molecular_function	4.92E-05	0.0029173	37	151	2479	19615	ENSG00000165819,ENSG00000073584,ENSG00000139842,ENSG00000124784,ENSG00000283900,ENSG00000100462,ENSG00000101255,ENSG00000158290,ENSG00000138411,ENSG00000126457,ENSG00000105229,ENSG00000105639,ENSG00000213923,ENSG00000105202,ENSG00000198900,ENSG00000162434,ENSG00000080824,ENSG00000116455,ENSG00000119772,ENSG00000106462,ENSG00000147364,ENSG00000036257,ENSG00000116663,ENSG00000110092,ENSG00000181222…
GO:0030957	Tat protein binding	molecular_function	4.94E-05	0.0029218	3	151	10	19615	ENSG00000127616,ENSG00000099956,ENSG00000060069
GO:1901838	positive regulation of transcription of nuclear large rRNA transcript from RNA polymerase I promoter	biological_process	5.14E-05	0.0030296	3	151	10	19615	ENSG00000099956,ENSG00000127616,ENSG00000115053
GO:0031702	type 1 angiotensin receptor binding	molecular_function	5.30E-05	0.0031159	3	151	10	19615	ENSG00000096968,ENSG00000105397,ENSG00000141480
GO:0032501	multicellular organismal process	biological_process	5.51E-05	0.0032296	81	151	7386	19615	ENSG00000078399,ENSG00000080503,ENSG00000082397,ENSG00000123908,ENSG00000007392,ENSG00000141543,ENSG00000172301,ENSG00000162434,ENSG00000080824,ENSG00000129152,ENSG00000108840,ENSG00000116455,ENSG00000092847,ENSG00000134046,ENSG00000008405,ENSG00000170027,ENSG00000100462,ENSG00000139874,ENSG00000165819,ENSG00000172062,ENSG00000064703,ENSG00000073584,ENSG00000132792,ENSG00000158290,ENSG00000126070…
GO:0030099	myeloid cell differentiation	biological_process	5.58E-05	0.0032547	12	151	395	19615	ENSG00000078399,ENSG00000139842,ENSG00000116478,ENSG00000126457,ENSG00000134698,ENSG00000126070,ENSG00000169375,ENSG00000096968,ENSG00000006607,ENSG00000092847,ENSG00000105639,ENSG00000177606
GO:0031691	alpha-1A adrenergic receptor binding	molecular_function	5.60E-05	0.0032547	2	151	2	19615	ENSG00000141480,ENSG00000137486
GO:0031762	follicle-stimulating hormone receptor binding	molecular_function	5.60E-05	0.0032547	2	151	2	19615	ENSG00000137486,ENSG00000141480
GO:0019083	viral transcription	biological_process	5.72E-05	0.0033201	8	151	174	19615	ENSG00000127616,ENSG00000099956,ENSG00000116478,ENSG00000181222,ENSG00000102978,ENSG00000177606,ENSG00000196235,ENSG00000060069
GO:0046982	protein heterodimerization activity	molecular_function	5.82E-05	0.0033648	14	151	528	19615	ENSG00000132341,ENSG00000112232,ENSG00000100462,ENSG00000165819,ENSG00000122180,ENSG00000036257,ENSG00000116604,ENSG00000188375,ENSG00000074201,ENSG00000129152,ENSG00000180198,ENSG00000196235,ENSG00000177606,ENSG00000173039
GO:1902555	endoribonuclease complex	cellular_component	5.84E-05	0.0033672	4	151	28	19615	ENSG00000126070,ENSG00000123908,ENSG00000134698,ENSG00000092847
GO:0071011	precatalytic spliceosome	cellular_component	5.94E-05	0.0034147	4	151	28	19615	ENSG00000134748,ENSG00000104852,ENSG00000167088,ENSG00000100028
GO:0004672	protein kinase activity	molecular_function	5.96E-05	0.0034172	16	151	661	19615	ENSG00000078142,ENSG00000283900,ENSG00000179335,ENSG00000124784,ENSG00000110092,ENSG00000101255,ENSG00000105397,ENSG00000135446,ENSG00000013441,ENSG00000006062,ENSG00000162434,ENSG00000080824,ENSG00000198900,ENSG00000096968,ENSG00000213923,ENSG00000105639
GO:0051716	cellular response to stimulus	biological_process	6.05E-05	0.0034626	81	151	7432	19615	ENSG00000141480,ENSG00000105397,ENSG00000115414,ENSG00000135446,ENSG00000140009,ENSG00000057657,ENSG00000127616,ENSG00000138663,ENSG00000169375,ENSG00000151914,ENSG00000177606,ENSG00000173039,ENSG00000187778,ENSG00000102978,ENSG00000143321,ENSG00000116663,ENSG00000036257,ENSG00000181222,ENSG00000134308,ENSG00000099956,ENSG00000168395,ENSG00000006607,ENSG00000164924,ENSG00000132341,ENSG00000157212…
GO:0044464	cell part	cellular_component	6.10E-05	0.0034792	144	151	16714	19615	ENSG00000077458,ENSG00000141543,ENSG00000172432,ENSG00000007392,ENSG00000171989,ENSG00000129152,ENSG00000008405,ENSG00000132716,ENSG00000170027,ENSG00000100462,ENSG00000172062,ENSG00000196230,ENSG00000165819,ENSG00000126070,ENSG00000132792,ENSG00000186908,ENSG00000179409,ENSG00000135473,ENSG00000013441,ENSG00000124216,ENSG00000096968,ENSG00000205571,ENSG00000125753,ENSG00000129474,ENSG00000137486…
GO:0032355	response to estradiol	biological_process	6.27E-05	0.0035689	7	151	128	19615	ENSG00000129152,ENSG00000119772,ENSG00000106462,ENSG00000122180,ENSG00000139874,ENSG00000110092,ENSG00000134046
GO:0060968	regulation of gene silencing	biological_process	6.38E-05	0.0036194	7	151	130	19615	ENSG00000181222,ENSG00000092847,ENSG00000129474,ENSG00000102978,ENSG00000123908,ENSG00000132341,ENSG00000169375
GO:0031123	RNA 3'-end processing	biological_process	6.48E-05	0.0036697	7	151	131	19615	ENSG00000123908,ENSG00000155858,ENSG00000164609,ENSG00000162385,ENSG00000141543,ENSG00000196235,ENSG00000105202
GO:0043900	regulation of multi-organism process	biological_process	6.56E-05	0.0037048	12	151	404	19615	ENSG00000057657,ENSG00000099956,ENSG00000127616,ENSG00000181222,ENSG00000116478,ENSG00000102978,ENSG00000123908,ENSG00000108561,ENSG00000177606,ENSG00000196235,ENSG00000169375,ENSG00000060069
GO:0010942	positive regulation of cell death	biological_process	6.64E-05	0.0037364	16	151	674	19615	ENSG00000170027,ENSG00000137486,ENSG00000064703,ENSG00000134308,ENSG00000132792,ENSG00000166913,ENSG00000168395,ENSG00000108561,ENSG00000164924,ENSG00000101412,ENSG00000105229,ENSG00000158941,ENSG00000135446,ENSG00000119772,ENSG00000096968,ENSG00000177606
GO:0032922	circadian regulation of gene expression	biological_process	6.87E-05	0.0038556	5	151	55	19615	ENSG00000100462,ENSG00000116478,ENSG00000008405,ENSG00000198900,ENSG00000213923
GO:0070106	interleukin-27-mediated signaling pathway	biological_process	7.03E-05	0.0039371	3	151	11	19615	ENSG00000096968,ENSG00000105397,ENSG00000162434
GO:2001235	positive regulation of apoptotic signaling pathway	biological_process	7.16E-05	0.0039942	8	151	178	19615	ENSG00000134308,ENSG00000105229,ENSG00000170027,ENSG00000164924,ENSG00000101412,ENSG00000096968,ENSG00000168395,ENSG00000166913
GO:0034249	negative regulation of cellular amide metabolic process	biological_process	7.17E-05	0.0039942	8	151	179	19615	ENSG00000092847,ENSG00000099622,ENSG00000115053,ENSG00000134698,ENSG00000126070,ENSG00000165819,ENSG00000141543,ENSG00000123908
GO:0097345	mitochondrial outer membrane permeabilization	biological_process	7.21E-05	0.0040086	5	151	56	19615	ENSG00000166913,ENSG00000170027,ENSG00000164924,ENSG00000101412,ENSG00000134308
GO:0016571	histone methylation	biological_process	7.31E-05	0.0040536	7	151	130	19615	ENSG00000172301,ENSG00000099956,ENSG00000126457,ENSG00000105202,ENSG00000100462,ENSG00000157212,ENSG00000106462
GO:0005623	cell	cellular_component	7.34E-05	0.0040582	144	151	16744	19615	ENSG00000197406,ENSG00000275111,ENSG00000162601,ENSG00000014216,ENSG00000101412,ENSG00000158055,ENSG00000101255,ENSG00000109534,ENSG00000049618,ENSG00000111652,ENSG00000267680,ENSG00000122180,ENSG00000188375,ENSG00000157933,ENSG00000138411,ENSG00000127483,ENSG00000132341,ENSG00000157212,ENSG00000197971,ENSG00000105229,ENSG00000099622,ENSG00000100461,ENSG00000106462,ENSG00000147364,ENSG00000036257…
GO:0044843	cell cycle G1/S phase transition	biological_process	7.38E-05	0.004071	10	151	286	19615	ENSG00000101412,ENSG00000155858,ENSG00000106462,ENSG00000158290,ENSG00000180198,ENSG00000135446,ENSG00000036257,ENSG00000110092,ENSG00000126457,ENSG00000139842
GO:0001098	basal transcription machinery binding	molecular_function	7.56E-05	0.004144	5	151	57	19615	ENSG00000105202,ENSG00000092847,ENSG00000158941,ENSG00000060069,ENSG00000123908
GO:0001099	basal RNA polymerase II transcription machinery binding	molecular_function	7.56E-05	0.004144	5	151	57	19615	ENSG00000060069,ENSG00000123908,ENSG00000092847,ENSG00000105202,ENSG00000158941
GO:0006402	mRNA catabolic process	biological_process	7.67E-05	0.0041943	9	151	234	19615	ENSG00000092847,ENSG00000134698,ENSG00000164167,ENSG00000126070,ENSG00000165819,ENSG00000141543,ENSG00000135473,ENSG00000162385,ENSG00000123908
GO:0051248	negative regulation of protein metabolic process	biological_process	7.71E-05	0.0042073	23	151	1242	19615	ENSG00000141480,ENSG00000123908,ENSG00000158941,ENSG00000141543,ENSG00000157933,ENSG00000135446,ENSG00000134698,ENSG00000169375,ENSG00000173039,ENSG00000008405,ENSG00000099622,ENSG00000177606,ENSG00000105639,ENSG00000092847,ENSG00000170027,ENSG00000137486,ENSG00000099956,ENSG00000165819,ENSG00000126070,ENSG00000166913,ENSG00000115053,ENSG00000101255,ENSG00000104852
GO:0030219	megakaryocyte differentiation	biological_process	7.80E-05	0.0042444	6	151	92	19615	ENSG00000092847,ENSG00000126457,ENSG00000116478,ENSG00000169375,ENSG00000126070,ENSG00000134698
GO:0006913	nucleocytoplasmic transport	biological_process	7.82E-05	0.0042468	13	151	474	19615	ENSG00000105639,ENSG00000096968,ENSG00000205571,ENSG00000167088,ENSG00000164609,ENSG00000064703,ENSG00000179409,ENSG00000162385,ENSG00000141543,ENSG00000172062,ENSG00000100028,ENSG00000132341,ENSG00000125835
GO:0043065	positive regulation of apoptotic process	biological_process	7.94E-05	0.0042968	15	151	612	19615	ENSG00000137486,ENSG00000105229,ENSG00000170027,ENSG00000135446,ENSG00000158941,ENSG00000134308,ENSG00000064703,ENSG00000168395,ENSG00000166913,ENSG00000132792,ENSG00000164924,ENSG00000101412,ENSG00000177606,ENSG00000096968,ENSG00000108561
GO:1903900	regulation of viral life cycle	biological_process	8.23E-05	0.0044451	8	151	182	19615	ENSG00000102978,ENSG00000181222,ENSG00000116478,ENSG00000127616,ENSG00000099956,ENSG00000060069,ENSG00000196235,ENSG00000177606
GO:0045787	positive regulation of cell cycle	biological_process	8.31E-05	0.004478	11	151	349	19615	ENSG00000139842,ENSG00000158941,ENSG00000110092,ENSG00000126457,ENSG00000122180,ENSG00000036257,ENSG00000135446,ENSG00000158290,ENSG00000155858,ENSG00000169375,ENSG00000101412
GO:0051169	nuclear transport	biological_process	8.67E-05	0.0046563	13	151	479	19615	ENSG00000096968,ENSG00000205571,ENSG00000105639,ENSG00000167088,ENSG00000064703,ENSG00000164609,ENSG00000141543,ENSG00000162385,ENSG00000179409,ENSG00000172062,ENSG00000125835,ENSG00000100028,ENSG00000132341
GO:0030522	intracellular receptor signaling pathway	biological_process	8.69E-05	0.0046585	10	151	290	19615	ENSG00000106462,ENSG00000173039,ENSG00000096968,ENSG00000008405,ENSG00000108561,ENSG00000141480,ENSG00000132341,ENSG00000127616,ENSG00000140009,ENSG00000116478
GO:0031099	regeneration	biological_process	8.75E-05	0.0046786	8	151	183	19615	ENSG00000129152,ENSG00000106462,ENSG00000177606,ENSG00000096968,ENSG00000100462,ENSG00000135446,ENSG00000122180,ENSG00000110092
GO:0043068	positive regulation of programmed cell death	biological_process	8.87E-05	0.0047315	15	151	618	19615	ENSG00000135446,ENSG00000158941,ENSG00000064703,ENSG00000134308,ENSG00000137486,ENSG00000105229,ENSG00000170027,ENSG00000101412,ENSG00000164924,ENSG00000177606,ENSG00000108561,ENSG00000096968,ENSG00000168395,ENSG00000166913,ENSG00000132792
GO:0034969	histone arginine methylation	biological_process	9.04E-05	0.0047845	3	151	12	19615	ENSG00000172301,ENSG00000126457,ENSG00000100462
GO:0016273	arginine N-methyltransferase activity	molecular_function	9.06E-05	0.0047845	3	151	12	19615	ENSG00000100462,ENSG00000116455,ENSG00000126457
GO:0016274	protein-arginine N-methyltransferase activity	molecular_function	9.06E-05	0.0047845	3	151	12	19615	ENSG00000100462,ENSG00000116455,ENSG00000126457
GO:0035246	peptidyl-arginine N-methylation	biological_process	9.06E-05	0.0047845	3	151	12	19615	ENSG00000116455,ENSG00000100462,ENSG00000126457
GO:0032269	negative regulation of cellular protein metabolic process	biological_process	9.58E-05	0.0050477	22	151	1175	19615	ENSG00000170027,ENSG00000137486,ENSG00000099956,ENSG00000165819,ENSG00000126070,ENSG00000115053,ENSG00000166913,ENSG00000101255,ENSG00000104852,ENSG00000123908,ENSG00000141480,ENSG00000158941,ENSG00000141543,ENSG00000157933,ENSG00000135446,ENSG00000134698,ENSG00000169375,ENSG00000008405,ENSG00000173039,ENSG00000099622,ENSG00000177606,ENSG00000092847
GO:1903311	regulation of mRNA metabolic process	biological_process	9.69E-05	0.0050922	7	151	139	19615	ENSG00000196235,ENSG00000104852,ENSG00000162385,ENSG00000108561,ENSG00000112232,ENSG00000129152,ENSG00000123908
GO:0019080	viral gene expression	biological_process	9.90E-05	0.0051889	8	151	188	19615	ENSG00000177606,ENSG00000196235,ENSG00000060069,ENSG00000127616,ENSG00000099956,ENSG00000116478,ENSG00000181222,ENSG00000102978
GO:0045931	positive regulation of mitotic cell cycle	biological_process	9.95E-05	0.0052024	7	151	140	19615	ENSG00000158290,ENSG00000169375,ENSG00000139842,ENSG00000155858,ENSG00000110092,ENSG00000135446,ENSG00000036257
GO:0000118	histone deacetylase complex	cellular_component	0.00010267	0.0053546	5	151	60	19615	ENSG00000116478,ENSG00000134046,ENSG00000169375,ENSG00000094916,ENSG00000108840
GO:1901700	response to oxygen-containing compound	biological_process	0.00010867	0.0056535	26	151	1532	19615	ENSG00000139874,ENSG00000110092,ENSG00000099956,ENSG00000137486,ENSG00000078142,ENSG00000170027,ENSG00000104852,ENSG00000101412,ENSG00000101255,ENSG00000049618,ENSG00000135446,ENSG00000122180,ENSG00000127616,ENSG00000057657,ENSG00000105639,ENSG00000177606,ENSG00000134046,ENSG00000008405,ENSG00000173039,ENSG00000096968,ENSG00000162692,ENSG00000129152,ENSG00000169375,ENSG00000106462,ENSG00000119772…
GO:0001191	transcriptional repressor activity, RNA polymerase II transcription factor binding	molecular_function	0.00010917	0.005656	6	151	97	19615	ENSG00000169375,ENSG00000080503,ENSG00000177606,ENSG00000143321,ENSG00000127616,ENSG00000116478
GO:0051170	nuclear import	biological_process	0.00010925	0.005656	10	151	298	19615	ENSG00000167088,ENSG00000205571,ENSG00000096968,ENSG00000105639,ENSG00000125835,ENSG00000132341,ENSG00000100028,ENSG00000172062,ENSG00000179409,ENSG00000064703
GO:0050792	regulation of viral process	biological_process	0.00011054	0.0057089	8	151	190	19615	ENSG00000181222,ENSG00000116478,ENSG00000127616,ENSG00000099956,ENSG00000102978,ENSG00000196235,ENSG00000177606,ENSG00000060069
GO:0031124	mRNA 3'-end processing	biological_process	0.00011086	0.0057115	6	151	99	19615	ENSG00000162385,ENSG00000141543,ENSG00000164609,ENSG00000196235,ENSG00000123908,ENSG00000155858
GO:0043331	response to dsRNA	biological_process	0.00011243	0.0057781	6	151	98	19615	ENSG00000126070,ENSG00000134698,ENSG00000165732,ENSG00000123908,ENSG00000165819,ENSG00000092847
GO:1902110	positive regulation of mitochondrial membrane permeability involved in apoptotic process	biological_process	0.00011602	0.0059425	5	151	62	19615	ENSG00000166913,ENSG00000170027,ENSG00000101412,ENSG00000164924,ENSG00000134308
GO:0051130	positive regulation of cellular component organization	biological_process	0.0001164	0.0059425	23	151	1271	19615	ENSG00000157212,ENSG00000141480,ENSG00000115414,ENSG00000122180,ENSG00000080824,ENSG00000124216,ENSG00000169375,ENSG00000129152,ENSG00000106462,ENSG00000177606,ENSG00000125753,ENSG00000137486,ENSG00000139842,ENSG00000129474,ENSG00000170027,ENSG00000036257,ENSG00000099956,ENSG00000134308,ENSG00000166913,ENSG00000158290,ENSG00000101412,ENSG00000164924,ENSG00000108561
GO:0045637	regulation of myeloid cell differentiation	biological_process	0.00011647	0.0059425	9	151	244	19615	ENSG00000126457,ENSG00000116478,ENSG00000078399,ENSG00000139842,ENSG00000092847,ENSG00000177606,ENSG00000134698,ENSG00000126070,ENSG00000169375
GO:0032403	protein complex binding	molecular_function	0.00011735	0.0059731	18	151	853	19615	ENSG00000151914,ENSG00000162692,ENSG00000080824,ENSG00000134046,ENSG00000092847,ENSG00000123908,ENSG00000137098,ENSG00000127616,ENSG00000127483,ENSG00000158941,ENSG00000188375,ENSG00000115414,ENSG00000180198,ENSG00000129474,ENSG00000137486,ENSG00000073584,ENSG00000099956,ENSG00000116478
GO:0042802	identical protein binding	molecular_function	0.00012282	0.0062366	27	151	1641	19615	ENSG00000179335,ENSG00000170027,ENSG00000100462,ENSG00000036257,ENSG00000076604,ENSG00000134308,ENSG00000172062,ENSG00000115053,ENSG00000166913,ENSG00000108468,ENSG00000164924,ENSG00000112232,ENSG00000186908,ENSG00000094916,ENSG00000141480,ENSG00000007392,ENSG00000115414,ENSG00000266028,ENSG00000116604,ENSG00000126457,ENSG00000140009,ENSG00000080824,ENSG00000119772,ENSG00000177606,ENSG00000173039…
GO:0030518	intracellular steroid hormone receptor signaling pathway	biological_process	0.00012404	0.0062836	7	151	143	19615	ENSG00000127616,ENSG00000008405,ENSG00000096968,ENSG00000140009,ENSG00000116478,ENSG00000132341,ENSG00000141480
GO:0044265	cellular macromolecule catabolic process	biological_process	0.00013113	0.0066271	20	151	1036	19615	ENSG00000092847,ENSG00000213923,ENSG00000134698,ENSG00000164167,ENSG00000080824,ENSG00000158941,ENSG00000135473,ENSG00000141543,ENSG00000138411,ENSG00000123908,ENSG00000141480,ENSG00000101255,ENSG00000158290,ENSG00000126070,ENSG00000162385,ENSG00000165819,ENSG00000116663,ENSG00000036257,ENSG00000137486,ENSG00000139842
GO:1902686	mitochondrial outer membrane permeabilization involved in programmed cell death	biological_process	0.00013446	0.0067794	5	151	64	19615	ENSG00000101412,ENSG00000164924,ENSG00000134308,ENSG00000166913,ENSG00000170027
GO:0006417	regulation of translation	biological_process	0.00013643	0.0068622	11	151	371	19615	ENSG00000126070,ENSG00000134698,ENSG00000115053,ENSG00000108561,ENSG00000099622,ENSG00000092847,ENSG00000123908,ENSG00000141543,ENSG00000162385,ENSG00000165819,ENSG00000135446
GO:0042790	transcription of nuclear large rRNA transcript from RNA polymerase I promoter	biological_process	0.00014924	0.0074712	3	151	14	19615	ENSG00000115053,ENSG00000099956,ENSG00000127616
GO:1901836	regulation of transcription of nuclear large rRNA transcript from RNA polymerase I promoter	biological_process	0.00014924	0.0074712	3	151	14	19615	ENSG00000099956,ENSG00000127616,ENSG00000115053
GO:0061029	eyelid development in camera-type eye	biological_process	0.00015326	0.007651	3	151	13	19615	ENSG00000158055,ENSG00000177606,ENSG00000116478
GO:0060964	regulation of gene silencing by miRNA	biological_process	0.00015355	0.007651	6	151	105	19615	ENSG00000132341,ENSG00000102978,ENSG00000129474,ENSG00000123908,ENSG00000092847,ENSG00000181222
GO:0035794	positive regulation of mitochondrial membrane permeability	biological_process	0.00015504	0.0077029	5	151	66	19615	ENSG00000170027,ENSG00000166913,ENSG00000134308,ENSG00000101412,ENSG00000164924
GO:0005737	cytoplasm	cellular_component	0.00015532	0.0077029	109	151	11345	19615	ENSG00000105639,ENSG00000213923,ENSG00000198900,ENSG00000099622,ENSG00000162692,ENSG00000119772,ENSG00000106462,ENSG00000266028,ENSG00000138411,ENSG00000164609,ENSG00000157933,ENSG00000126457,ENSG00000132341,ENSG00000105229,ENSG00000101255,ENSG00000101412,ENSG00000049618,ENSG00000166913,ENSG00000111652,ENSG00000197406,ENSG00000100028,ENSG00000125835,ENSG00000014216,ENSG00000177606,ENSG00000173039…
GO:0051100	negative regulation of binding	biological_process	0.00015714	0.0077751	7	151	148	19615	ENSG00000169375,ENSG00000141480,ENSG00000101412,ENSG00000213923,ENSG00000177606,ENSG00000141543,ENSG00000096968
GO:0009314	response to radiation	biological_process	0.00015893	0.0078455	12	151	441	19615	ENSG00000165819,ENSG00000158941,ENSG00000110092,ENSG00000137486,ENSG00000157212,ENSG00000177606,ENSG00000099622,ENSG00000173039,ENSG00000008405,ENSG00000162692,ENSG00000158290,ENSG00000119772
GO:0071359	cellular response to dsRNA	biological_process	0.00016248	0.0080017	5	151	66	19615	ENSG00000126070,ENSG00000134698,ENSG00000123908,ENSG00000165819,ENSG00000092847
GO:0003725	double-stranded RNA binding	molecular_function	0.00016486	0.0081002	5	151	67	19615	ENSG00000092847,ENSG00000126070,ENSG00000165732,ENSG00000134698,ENSG00000123908
GO:0016573	histone acetylation	biological_process	0.00016541	0.0081086	7	151	149	19615	ENSG00000099956,ENSG00000157212,ENSG00000129152,ENSG00000187778,ENSG00000169375,ENSG00000168395,ENSG00000137486
GO:1902659	regulation of glucose mediated signaling pathway	biological_process	0.00016679	0.0081385	2	151	3	19615	ENSG00000099956,ENSG00000127616
GO:1902661	positive regulation of glucose mediated signaling pathway	biological_process	0.00016679	0.0081385	2	151	3	19615	ENSG00000099956,ENSG00000127616
GO:0033613	activating transcription factor binding	molecular_function	0.00016839	0.0081976	5	151	67	19615	ENSG00000173039,ENSG00000116478,ENSG00000116604,ENSG00000177606,ENSG00000169375
GO:0051099	positive regulation of binding	biological_process	0.00017163	0.0083363	7	151	151	19615	ENSG00000076604,ENSG00000101255,ENSG00000096968,ENSG00000134046,ENSG00000157933,ENSG00000137486,ENSG00000132341
GO:0035567	non-canonical Wnt signaling pathway	biological_process	0.00017413	0.0084387	7	151	152	19615	ENSG00000134698,ENSG00000141480,ENSG00000123908,ENSG00000126070,ENSG00000158055,ENSG00000092847,ENSG00000213923
GO:0031692	alpha-1B adrenergic receptor binding	molecular_function	0.00017763	0.0085718	2	151	3	19615	ENSG00000141480,ENSG00000137486
GO:1902108	regulation of mitochondrial membrane permeability involved in apoptotic process	biological_process	0.00017769	0.0085718	5	151	68	19615	ENSG00000134308,ENSG00000164924,ENSG00000101412,ENSG00000170027,ENSG00000166913
GO:0060147	regulation of posttranscriptional gene silencing	biological_process	0.00017858	0.0085759	6	151	108	19615	ENSG00000092847,ENSG00000181222,ENSG00000132341,ENSG00000123908,ENSG00000129474,ENSG00000102978
GO:0060966	regulation of gene silencing by RNA	biological_process	0.00017858	0.0085759	6	151	108	19615	ENSG00000129474,ENSG00000102978,ENSG00000123908,ENSG00000132341,ENSG00000181222,ENSG00000092847
GO:0051704	multi-organism process	biological_process	0.00018436	0.0088336	35	151	2455	19615	ENSG00000162692,ENSG00000108840,ENSG00000119772,ENSG00000196235,ENSG00000134046,ENSG00000198900,ENSG00000132341,ENSG00000080503,ENSG00000123908,ENSG00000166913,ENSG00000101412,ENSG00000139842,ENSG00000139874,ENSG00000124795,ENSG00000165819,ENSG00000064703,ENSG00000060069,ENSG00000169375,ENSG00000165732,ENSG00000006062,ENSG00000177606,ENSG00000096968,ENSG00000173039,ENSG00000137098,ENSG00000094916…
GO:0018205	peptidyl-lysine modification	biological_process	0.00018726	0.0089468	11	151	380	19615	ENSG00000198900,ENSG00000173039,ENSG00000169375,ENSG00000129152,ENSG00000168395,ENSG00000106462,ENSG00000099956,ENSG00000187778,ENSG00000137486,ENSG00000157212,ENSG00000105229
GO:0071209	U7 snRNA binding	molecular_function	0.00018757	0.0089468	2	151	3	19615	ENSG00000100028,ENSG00000155858
GO:0008757	S-adenosylmethionine-dependent methyltransferase activity	molecular_function	0.00018956	0.0090214	7	151	154	19615	ENSG00000126457,ENSG00000105202,ENSG00000165819,ENSG00000106462,ENSG00000100462,ENSG00000119772,ENSG00000116455
GO:0000077	DNA damage checkpoint	biological_process	0.00019271	0.0091386	7	151	155	19615	ENSG00000139842,ENSG00000110092,ENSG00000126457,ENSG00000158941,ENSG00000008405,ENSG00000101412,ENSG00000116663
GO:0006352	DNA-templated transcription, initiation	biological_process	0.00019288	0.0091386	9	151	260	19615	ENSG00000177606,ENSG00000102978,ENSG00000157212,ENSG00000135446,ENSG00000140009,ENSG00000110092,ENSG00000181222,ENSG00000127616,ENSG00000099956
GO:0018393	internal peptidyl-lysine acetylation	biological_process	0.00019371	0.0091572	7	151	153	19615	ENSG00000129152,ENSG00000187778,ENSG00000169375,ENSG00000168395,ENSG00000137486,ENSG00000157212,ENSG00000099956
GO:0006401	RNA catabolic process	biological_process	0.00019463	0.009164	9	151	265	19615	ENSG00000092847,ENSG00000134698,ENSG00000164167,ENSG00000126070,ENSG00000135473,ENSG00000162385,ENSG00000141543,ENSG00000165819,ENSG00000123908
GO:0016607	nuclear speck	cellular_component	0.00019494	0.009164	11	151	384	19615	ENSG00000104852,ENSG00000108840,ENSG00000138663,ENSG00000183431,ENSG00000162385,ENSG00000141543,ENSG00000127483,ENSG00000164609,ENSG00000165819,ENSG00000179335,ENSG00000077458
GO:1901532	regulation of hematopoietic progenitor cell differentiation	biological_process	0.00019514	0.009164	7	151	155	19615	ENSG00000169375,ENSG00000126070,ENSG00000134698,ENSG00000165819,ENSG00000092847,ENSG00000126457,ENSG00000116478
GO:1903706	regulation of hemopoiesis	biological_process	0.00019706	0.0092335	12	151	452	19615	ENSG00000092847,ENSG00000105639,ENSG00000177606,ENSG00000134698,ENSG00000126070,ENSG00000169375,ENSG00000116478,ENSG00000126457,ENSG00000057657,ENSG00000165819,ENSG00000078399,ENSG00000139842
GO:0051851	modification by host of symbiont morphology or physiology	biological_process	0.00020101	0.0093979	5	151	70	19615	ENSG00000060069,ENSG00000177606,ENSG00000127616,ENSG00000099956,ENSG00000116478
GO:0044839	cell cycle G2/M phase transition	biological_process	0.00020439	0.0095349	9	151	266	19615	ENSG00000213923,ENSG00000080824,ENSG00000169375,ENSG00000135446,ENSG00000110092,ENSG00000196230,ENSG00000129474,ENSG00000157212,ENSG00000170027
GO:0032695	negative regulation of interleukin-12 production	biological_process	0.00020576	0.0095779	3	151	15	19615	ENSG00000105639,ENSG00000108561,ENSG00000141480
GO:0007223	Wnt signaling pathway, calcium modulating pathway	biological_process	0.00020849	0.0096838	4	151	38	19615	ENSG00000092847,ENSG00000126070,ENSG00000123908,ENSG00000134698
GO:2000045	regulation of G1/S transition of mitotic cell cycle	biological_process	0.00022509	0.010432	7	151	159	19615	ENSG00000106462,ENSG00000158290,ENSG00000139842,ENSG00000155858,ENSG00000126457,ENSG00000110092,ENSG00000101412
GO:0051153	regulation of striated muscle cell differentiation	biological_process	0.0002267	0.010483	6	151	111	19615	ENSG00000122180,ENSG00000108840,ENSG00000106462,ENSG00000141480,ENSG00000060069,ENSG00000129152
GO:0016310	phosphorylation	biological_process	0.00022778	0.010511	34	151	2366	19615	ENSG00000096968,ENSG00000177606,ENSG00000006062,ENSG00000013441,ENSG00000115414,ENSG00000135446,ENSG00000105397,ENSG00000141480,ENSG00000164924,ENSG00000110092,ENSG00000076604,ENSG00000036257,ENSG00000179335,ENSG00000078142,ENSG00000129474,ENSG00000137486,ENSG00000198900,ENSG00000008405,ENSG00000213923,ENSG00000105639,ENSG00000106462,ENSG00000129152,ENSG00000080824,ENSG00000162434,ENSG00000126457…
GO:0006281	DNA repair	biological_process	0.00022894	0.010541	13	151	531	19615	ENSG00000099956,ENSG00000181222,ENSG00000116663,ENSG00000124795,ENSG00000157212,ENSG00000102978,ENSG00000105229,ENSG00000187778,ENSG00000139842,ENSG00000213923,ENSG00000158290,ENSG00000111652,ENSG00000138663
GO:1902749	regulation of cell cycle G2/M phase transition	biological_process	0.00023413	0.010743	8	151	214	19615	ENSG00000110092,ENSG00000196230,ENSG00000135446,ENSG00000170027,ENSG00000157212,ENSG00000213923,ENSG00000169375,ENSG00000080824
GO:0070647	protein modification by small protein conjugation or removal	biological_process	0.00023453	0.010743	21	151	1162	19615	ENSG00000132716,ENSG00000173039,ENSG00000198900,ENSG00000008405,ENSG00000080824,ENSG00000138663,ENSG00000138411,ENSG00000141480,ENSG00000105229,ENSG00000157212,ENSG00000164916,ENSG00000101255,ENSG00000158290,ENSG00000111652,ENSG00000036257,ENSG00000147364,ENSG00000116663,ENSG00000162601,ENSG00000137486,ENSG00000139842,ENSG00000187778
GO:0042254	ribosome biogenesis	biological_process	0.00023484	0.010743	10	151	333	19615	ENSG00000165732,ENSG00000164167,ENSG00000108561,ENSG00000105202,ENSG00000109534,ENSG00000213923,ENSG00000132341,ENSG00000124784,ENSG00000179409,ENSG00000141543
GO:0035097	histone methyltransferase complex	cellular_component	0.00023571	0.01076	5	151	71	19615	ENSG00000187778,ENSG00000100462,ENSG00000106462,ENSG00000157212,ENSG00000094916
GO:0042981	regulation of apoptotic process	biological_process	0.00023942	0.010905	25	151	1518	19615	ENSG00000105229,ENSG00000141480,ENSG00000158941,ENSG00000135446,ENSG00000134698,ENSG00000006062,ENSG00000124216,ENSG00000169375,ENSG00000173039,ENSG00000096968,ENSG00000177606,ENSG00000105639,ENSG00000170027,ENSG00000137486,ENSG00000116478,ENSG00000134308,ENSG00000064703,ENSG00000076604,ENSG00000132792,ENSG00000121380,ENSG00000168395,ENSG00000166913,ENSG00000108561,ENSG00000164924,ENSG00000101412
GO:0051090	regulation of sequence-specific DNA binding transcription factor activity	biological_process	0.00024291	0.011025	11	151	393	19615	ENSG00000108840,ENSG00000106462,ENSG00000177606,ENSG00000173039,ENSG00000096968,ENSG00000137486,ENSG00000141480,ENSG00000105229,ENSG00000099956,ENSG00000127616,ENSG00000140009
GO:0006475	internal protein amino acid acetylation	biological_process	0.00024309	0.011025	7	151	159	19615	ENSG00000168395,ENSG00000137486,ENSG00000169375,ENSG00000129152,ENSG00000187778,ENSG00000157212,ENSG00000099956
GO:0018394	peptidyl-lysine acetylation	biological_process	0.00024736	0.011186	7	151	159	19615	ENSG00000157212,ENSG00000137486,ENSG00000168395,ENSG00000129152,ENSG00000169375,ENSG00000187778,ENSG00000099956
GO:0044033	multi-organism metabolic process	biological_process	0.00024768	0.011186	8	151	215	19615	ENSG00000177606,ENSG00000196235,ENSG00000060069,ENSG00000099956,ENSG00000127616,ENSG00000116478,ENSG00000181222,ENSG00000102978
GO:0000792	heterochromatin	cellular_component	0.00025016	0.011274	5	151	73	19615	ENSG00000134046,ENSG00000124216,ENSG00000119772,ENSG00000108468,ENSG00000094916
GO:0008168	methyltransferase activity	molecular_function	0.00025545	0.011488	8	151	215	19615	ENSG00000057657,ENSG00000126457,ENSG00000165819,ENSG00000100462,ENSG00000105202,ENSG00000116455,ENSG00000119772,ENSG00000106462
GO:0006289	nucleotide-excision repair	biological_process	0.0002594	0.011641	6	151	116	19615	ENSG00000181222,ENSG00000158290,ENSG00000102978,ENSG00000139842,ENSG00000111652,ENSG00000138663
GO:2000001	regulation of DNA damage checkpoint	biological_process	0.00026546	0.011888	3	151	17	19615	ENSG00000008405,ENSG00000158941,ENSG00000139842
GO:0045744	negative regulation of G-protein coupled receptor protein signaling pathway	biological_process	0.0002691	0.012025	4	151	41	19615	ENSG00000137486,ENSG00000166913,ENSG00000141480,ENSG00000008405
GO:0043903	regulation of symbiosis, encompassing mutualism through parasitism	biological_process	0.00026967	0.012025	8	151	217	19615	ENSG00000127616,ENSG00000099956,ENSG00000116478,ENSG00000181222,ENSG00000102978,ENSG00000177606,ENSG00000196235,ENSG00000060069
GO:0031570	DNA integrity checkpoint	biological_process	0.00027192	0.0121	7	151	164	19615	ENSG00000116663,ENSG00000101412,ENSG00000008405,ENSG00000126457,ENSG00000110092,ENSG00000158941,ENSG00000139842
GO:0043067	regulation of programmed cell death	biological_process	0.00027737	0.012317	25	151	1533	19615	ENSG00000158941,ENSG00000135446,ENSG00000105229,ENSG00000141480,ENSG00000173039,ENSG00000096968,ENSG00000105639,ENSG00000177606,ENSG00000134698,ENSG00000006062,ENSG00000124216,ENSG00000169375,ENSG00000116478,ENSG00000134308,ENSG00000064703,ENSG00000076604,ENSG00000170027,ENSG00000137486,ENSG00000108561,ENSG00000101412,ENSG00000164924,ENSG00000132792,ENSG00000121380,ENSG00000168395,ENSG00000166913
GO:0033993	response to lipid	biological_process	0.0002815	0.012474	17	151	846	19615	ENSG00000101412,ENSG00000104852,ENSG00000110092,ENSG00000139874,ENSG00000173039,ENSG00000096968,ENSG00000134046,ENSG00000177606,ENSG00000119772,ENSG00000108840,ENSG00000106462,ENSG00000162692,ENSG00000129152,ENSG00000057657,ENSG00000140009,ENSG00000122180,ENSG00000135446
GO:0010243	response to organonitrogen compound	biological_process	0.00029213	0.012918	17	151	844	19615	ENSG00000135446,ENSG00000177606,ENSG00000105639,ENSG00000096968,ENSG00000173039,ENSG00000008405,ENSG00000162692,ENSG00000169375,ENSG00000119772,ENSG00000108840,ENSG00000106462,ENSG00000139874,ENSG00000110092,ENSG00000170027,ENSG00000078142,ENSG00000101255,ENSG00000049618
GO:0048024	regulation of mRNA splicing, via spliceosome	biological_process	0.0002942	0.012983	5	151	76	19615	ENSG00000108561,ENSG00000162385,ENSG00000104852,ENSG00000129152,ENSG00000112232
GO:0051247	positive regulation of protein metabolic process	biological_process	0.000296	0.013035	26	151	1632	19615	ENSG00000129474,ENSG00000137486,ENSG00000110092,ENSG00000099956,ENSG00000076604,ENSG00000036257,ENSG00000165819,ENSG00000158290,ENSG00000186654,ENSG00000108561,ENSG00000101255,ENSG00000141480,ENSG00000157212,ENSG00000105229,ENSG00000126457,ENSG00000141543,ENSG00000135446,ENSG00000115414,ENSG00000106462,ENSG00000006062,ENSG00000080824,ENSG00000099622,ENSG00000096968,ENSG00000173039,ENSG00000177606…
GO:0009057	macromolecule catabolic process	biological_process	0.00029865	0.013124	22	151	1275	19615	ENSG00000162385,ENSG00000116663,ENSG00000165819,ENSG00000036257,ENSG00000014216,ENSG00000137486,ENSG00000139842,ENSG00000101255,ENSG00000126070,ENSG00000158290,ENSG00000135473,ENSG00000158941,ENSG00000141543,ENSG00000138411,ENSG00000141480,ENSG00000123908,ENSG00000173039,ENSG00000092847,ENSG00000213923,ENSG00000134698,ENSG00000164167,ENSG00000080824
GO:0034248	regulation of cellular amide metabolic process	biological_process	0.00030059	0.013182	11	151	407	19615	ENSG00000134698,ENSG00000126070,ENSG00000115053,ENSG00000099622,ENSG00000108561,ENSG00000092847,ENSG00000123908,ENSG00000162385,ENSG00000141543,ENSG00000135446,ENSG00000165819
GO:0007166	cell surface receptor signaling pathway	biological_process	0.00030586	0.013386	39	151	2913	19615	ENSG00000151914,ENSG00000134698,ENSG00000006062,ENSG00000106443,ENSG00000124216,ENSG00000096968,ENSG00000173039,ENSG00000177606,ENSG00000141480,ENSG00000105397,ENSG00000057657,ENSG00000127616,ENSG00000115414,ENSG00000135446,ENSG00000164924,ENSG00000006607,ENSG00000102978,ENSG00000137486,ENSG00000110092,ENSG00000181222,ENSG00000116478,ENSG00000036257,ENSG00000162434,ENSG00000080824,ENSG00000162692…
GO:0002520	immune system development	biological_process	0.00031258	0.013652	18	151	935	19615	ENSG00000078399,ENSG00000157212,ENSG00000057657,ENSG00000126457,ENSG00000169375,ENSG00000162692,ENSG00000108840,ENSG00000134698,ENSG00000105639,ENSG00000177606,ENSG00000092847,ENSG00000096968,ENSG00000139842,ENSG00000165819,ENSG00000116478,ENSG00000126070,ENSG00000132792,ENSG00000006607
GO:0001085	RNA polymerase II transcription factor binding	molecular_function	0.00032269	0.014065	6	151	119	19615	ENSG00000108840,ENSG00000169375,ENSG00000060069,ENSG00000116478,ENSG00000105202,ENSG00000177606
GO:0035556	intracellular signal transduction	biological_process	0.00032826	0.014278	37	151	2708	19615	ENSG00000115414,ENSG00000141480,ENSG00000105397,ENSG00000186908,ENSG00000173039,ENSG00000096968,ENSG00000177606,ENSG00000006062,ENSG00000124216,ENSG00000116478,ENSG00000036257,ENSG00000076604,ENSG00000078142,ENSG00000129474,ENSG00000137486,ENSG00000108561,ENSG00000006607,ENSG00000168395,ENSG00000126457,ENSG00000158941,ENSG00000266028,ENSG00000157212,ENSG00000105229,ENSG00000197971,ENSG00000092847…
GO:0071208	histone pre-mRNA DCP binding	molecular_function	0.00033085	0.014361	2	151	4	19615	ENSG00000100028,ENSG00000125835
GO:0006337	nucleosome disassembly	biological_process	0.00033625	0.014566	3	151	18	19615	ENSG00000073584,ENSG00000099956,ENSG00000127616
GO:0008285	negative regulation of cell proliferation	biological_process	0.00033855	0.014636	15	151	702	19615	ENSG00000122180,ENSG00000139874,ENSG00000057657,ENSG00000099956,ENSG00000064703,ENSG00000157933,ENSG00000139842,ENSG00000080503,ENSG00000177606,ENSG00000101412,ENSG00000096968,ENSG00000129152,ENSG00000168395,ENSG00000116455,ENSG00000106443
GO:0044020	histone methyltransferase activity (H4-R3 specific)	molecular_function	0.00034111	0.014716	2	151	4	19615	ENSG00000100462,ENSG00000126457
GO:0016741	transferase activity, transferring one-carbon groups	molecular_function	0.00034669	0.014927	8	151	225	19615	ENSG00000119772,ENSG00000116455,ENSG00000106462,ENSG00000105202,ENSG00000100462,ENSG00000057657,ENSG00000126457,ENSG00000165819
GO:0042060	wound healing	biological_process	0.00034755	0.014933	13	151	550	19615	ENSG00000108561,ENSG00000096968,ENSG00000164924,ENSG00000158055,ENSG00000106462,ENSG00000129152,ENSG00000116478,ENSG00000115414,ENSG00000122180,ENSG00000141480,ENSG00000129474,ENSG00000094916,ENSG00000137486
GO:0043543	protein acylation	biological_process	0.00035177	0.015084	8	151	224	19615	ENSG00000169375,ENSG00000129152,ENSG00000168395,ENSG00000187778,ENSG00000137486,ENSG00000186908,ENSG00000157212,ENSG00000099956
GO:0046902	regulation of mitochondrial membrane permeability	biological_process	0.00035857	0.015345	5	151	79	19615	ENSG00000164924,ENSG00000101412,ENSG00000134308,ENSG00000166913,ENSG00000170027
GO:1901224	positive regulation of NIK/NF-kappaB signaling	biological_process	0.00037993	0.016224	4	151	44	19615	ENSG00000173039,ENSG00000076604,ENSG00000092847,ENSG00000126070
GO:0031690	adrenergic receptor binding	molecular_function	0.00038065	0.016224	3	151	19	19615	ENSG00000141480,ENSG00000137486,ENSG00000108561
GO:0010941	regulation of cell death	biological_process	0.00038417	0.016342	26	151	1659	19615	ENSG00000141480,ENSG00000105229,ENSG00000135446,ENSG00000158941,ENSG00000169375,ENSG00000124216,ENSG00000119772,ENSG00000006062,ENSG00000134698,ENSG00000105639,ENSG00000177606,ENSG00000096968,ENSG00000173039,ENSG00000137486,ENSG00000170027,ENSG00000076604,ENSG00000064703,ENSG00000134308,ENSG00000116478,ENSG00000166913,ENSG00000168395,ENSG00000121380,ENSG00000132792,ENSG00000164924,ENSG00000101412…
GO:0009968	negative regulation of signal transduction	biological_process	0.0003907	0.016586	21	151	1207	19615	ENSG00000173039,ENSG00000008405,ENSG00000124216,ENSG00000106462,ENSG00000106443,ENSG00000158941,ENSG00000157933,ENSG00000140009,ENSG00000127616,ENSG00000057657,ENSG00000141480,ENSG00000105229,ENSG00000101255,ENSG00000108561,ENSG00000166913,ENSG00000036257,ENSG00000165819,ENSG00000110092,ENSG00000116478,ENSG00000137486,ENSG00000129474
GO:0032870	cellular response to hormone stimulus	biological_process	0.00041682	0.01766	13	151	556	19615	ENSG00000140009,ENSG00000135446,ENSG00000139874,ENSG00000122180,ENSG00000170027,ENSG00000049618,ENSG00000096968,ENSG00000173039,ENSG00000105639,ENSG00000101255,ENSG00000177606,ENSG00000108840,ENSG00000129152
GO:1902806	regulation of cell cycle G1/S phase transition	biological_process	0.00043349	0.018329	7	151	177	19615	ENSG00000155858,ENSG00000139842,ENSG00000106462,ENSG00000158290,ENSG00000101412,ENSG00000110092,ENSG00000126457
GO:0005721	pericentric heterochromatin	cellular_component	0.00044109	0.018613	3	151	20	19615	ENSG00000124216,ENSG00000094916,ENSG00000108468
GO:0046677	response to antibiotic	biological_process	0.0004545	0.019141	4	151	47	19615	ENSG00000096968,ENSG00000162434,ENSG00000080824,ENSG00000106462
GO:0032986	protein-DNA complex disassembly	biological_process	0.00045941	0.01931	3	151	20	19615	ENSG00000099956,ENSG00000073584,ENSG00000127616
GO:0031498	chromatin disassembly	biological_process	0.00046845	0.019651	3	151	20	19615	ENSG00000073584,ENSG00000127616,ENSG00000099956
GO:0016773	phosphotransferase activity, alcohol group as acceptor	molecular_function	0.00047453	0.019866	16	151	794	19615	ENSG00000110092,ENSG00000078142,ENSG00000283900,ENSG00000179335,ENSG00000124784,ENSG00000101255,ENSG00000135446,ENSG00000013441,ENSG00000105397,ENSG00000096968,ENSG00000198900,ENSG00000105639,ENSG00000213923,ENSG00000006062,ENSG00000162434,ENSG00000080824
GO:0006346	methylation-dependent chromatin silencing	biological_process	0.00047767	0.019959	3	151	20	19615	ENSG00000116478,ENSG00000134046,ENSG00000119772
GO:0051093	negative regulation of developmental process	biological_process	0.00049529	0.020654	18	151	969	19615	ENSG00000060069,ENSG00000124216,ENSG00000116455,ENSG00000108840,ENSG00000106443,ENSG00000106462,ENSG00000105639,ENSG00000092847,ENSG00000078399,ENSG00000007392,ENSG00000266028,ENSG00000126457,ENSG00000157933,ENSG00000101255,ENSG00000101412,ENSG00000139842,ENSG00000100462,ENSG00000110092
GO:2001020	regulation of response to DNA damage stimulus	biological_process	0.00050648	0.02108	7	151	180	19615	ENSG00000105229,ENSG00000157212,ENSG00000124216,ENSG00000139842,ENSG00000158941,ENSG00000008405,ENSG00000124795
GO:0034097	response to cytokine	biological_process	0.0005146	0.021376	20	151	1152	19615	ENSG00000127616,ENSG00000122180,ENSG00000115414,ENSG00000135446,ENSG00000105397,ENSG00000105229,ENSG00000173039,ENSG00000096968,ENSG00000177606,ENSG00000105639,ENSG00000006062,ENSG00000129152,ENSG00000162692,ENSG00000080824,ENSG00000162434,ENSG00000110092,ENSG00000139874,ENSG00000164924,ENSG00000104852,ENSG00000115053
GO:0016772	transferase activity, transferring phosphorus-containing groups	molecular_function	0.00052018	0.021544	19	151	1056	19615	ENSG00000105397,ENSG00000135446,ENSG00000013441,ENSG00000080824,ENSG00000162434,ENSG00000006062,ENSG00000105639,ENSG00000213923,ENSG00000198900,ENSG00000096968,ENSG00000124784,ENSG00000102978,ENSG00000078142,ENSG00000283900,ENSG00000179335,ENSG00000181222,ENSG00000110092,ENSG00000164924,ENSG00000101255
GO:0006354	DNA-templated transcription, elongation	biological_process	0.00052069	0.021544	6	151	131	19615	ENSG00000181222,ENSG00000158941,ENSG00000196235,ENSG00000102978,ENSG00000106462,ENSG00000060069
GO:0043392	negative regulation of DNA binding	biological_process	0.00052301	0.021598	4	151	48	19615	ENSG00000169375,ENSG00000096968,ENSG00000177606,ENSG00000101412
GO:0090559	regulation of membrane permeability	biological_process	0.00053254	0.02194	5	151	86	19615	ENSG00000170027,ENSG00000166913,ENSG00000134308,ENSG00000101412,ENSG00000164924
GO:0071345	cellular response to cytokine stimulus	biological_process	0.00053336	0.02194	19	151	1068	19615	ENSG00000105397,ENSG00000105229,ENSG00000127616,ENSG00000122180,ENSG00000115414,ENSG00000135446,ENSG00000006062,ENSG00000129152,ENSG00000162692,ENSG00000080824,ENSG00000162434,ENSG00000173039,ENSG00000096968,ENSG00000105639,ENSG00000110092,ENSG00000139874,ENSG00000115053,ENSG00000164924,ENSG00000104852
GO:0038113	interleukin-9-mediated signaling pathway	biological_process	0.00054203	0.022211	2	151	5	19615	ENSG00000162434,ENSG00000105639
GO:0071355	cellular response to interleukin-9	biological_process	0.00054203	0.022211	2	151	5	19615	ENSG00000105639,ENSG00000162434
GO:0009757	hexose mediated signaling	biological_process	0.00054932	0.02238	2	151	5	19615	ENSG00000099956,ENSG00000127616
GO:0010182	sugar mediated signaling pathway	biological_process	0.00054932	0.02238	2	151	5	19615	ENSG00000099956,ENSG00000127616
GO:0010255	glucose mediated signaling pathway	biological_process	0.00054932	0.02238	2	151	5	19615	ENSG00000127616,ENSG00000099956
GO:0044710	single-organism metabolic process	biological_process	0.00055077	0.022396	63	151	5710	19615	ENSG00000158290,ENSG00000126070,ENSG00000111652,ENSG00000166913,ENSG00000101255,ENSG00000109534,ENSG00000100462,ENSG00000014216,ENSG00000162601,ENSG00000139842,ENSG00000197406,ENSG00000064703,ENSG00000124795,ENSG00000165819,ENSG00000106462,ENSG00000108840,ENSG00000162434,ENSG00000080824,ENSG00000171989,ENSG00000129152,ENSG00000162692,ENSG00000008405,ENSG00000105202,ENSG00000092847,ENSG00000196235…
GO:0023057	negative regulation of signaling	biological_process	0.00055234	0.022417	22	151	1327	19615	ENSG00000166913,ENSG00000108561,ENSG00000101255,ENSG00000129474,ENSG00000137486,ENSG00000116478,ENSG00000110092,ENSG00000165819,ENSG00000036257,ENSG00000106443,ENSG00000106462,ENSG00000124216,ENSG00000008405,ENSG00000173039,ENSG00000105229,ENSG00000141480,ENSG00000127616,ENSG00000057657,ENSG00000158941,ENSG00000141543,ENSG00000157933,ENSG00000140009
GO:0042699	follicle-stimulating hormone signaling pathway	biological_process	0.00055383	0.022434	2	151	5	19615	ENSG00000137486,ENSG00000141480
GO:0045814	negative regulation of gene expression, epigenetic	biological_process	0.00056234	0.022736	6	151	133	19615	ENSG00000134046,ENSG00000116478,ENSG00000169375,ENSG00000119772,ENSG00000108840,ENSG00000106462
GO:0048145	regulation of fibroblast proliferation	biological_process	0.00056406	0.022762	5	151	87	19615	ENSG00000101412,ENSG00000115414,ENSG00000135446,ENSG00000177606,ENSG00000157933
GO:0010971	positive regulation of G2/M transition of mitotic cell cycle	biological_process	0.00056747	0.022856	3	151	22	19615	ENSG00000135446,ENSG00000110092,ENSG00000169375
GO:0007006	mitochondrial membrane organization	biological_process	0.00057483	0.023109	6	151	134	19615	ENSG00000134308,ENSG00000164924,ENSG00000101412,ENSG00000170027,ENSG00000166913,ENSG00000080824
GO:0048144	fibroblast proliferation	biological_process	0.00059336	0.023806	5	151	88	19615	ENSG00000157933,ENSG00000177606,ENSG00000115414,ENSG00000135446,ENSG00000101412
GO:0071375	cellular response to peptide hormone stimulus	biological_process	0.00059442	0.023806	9	151	302	19615	ENSG00000139874,ENSG00000135446,ENSG00000170027,ENSG00000101255,ENSG00000105639,ENSG00000096968,ENSG00000173039,ENSG00000049618,ENSG00000108840
GO:0004713	protein tyrosine kinase activity	molecular_function	0.00059753	0.023885	7	151	184	19615	ENSG00000162434,ENSG00000080824,ENSG00000105397,ENSG00000179335,ENSG00000105639,ENSG00000013441,ENSG00000096968
GO:0051241	negative regulation of multicellular organismal process	biological_process	0.00060299	0.024059	20	151	1161	19615	ENSG00000106462,ENSG00000108840,ENSG00000106443,ENSG00000116455,ENSG00000124216,ENSG00000060069,ENSG00000008405,ENSG00000096968,ENSG00000092847,ENSG00000105639,ENSG00000141480,ENSG00000078399,ENSG00000157933,ENSG00000126457,ENSG00000266028,ENSG00000115414,ENSG00000007392,ENSG00000108561,ENSG00000137486,ENSG00000139842
GO:0003729	mRNA binding	molecular_function	0.00060535	0.024062	10	151	376	19615	ENSG00000099622,ENSG00000134046,ENSG00000108561,ENSG00000104852,ENSG00000196235,ENSG00000115053,ENSG00000141543,ENSG00000165819,ENSG00000007392,ENSG00000123908
GO:0044822	poly(A) RNA binding	molecular_function	0.00060535	0.024062	10	151	376	19615	ENSG00000115053,ENSG00000196235,ENSG00000104852,ENSG00000108561,ENSG00000099622,ENSG00000134046,ENSG00000123908,ENSG00000007392,ENSG00000165819,ENSG00000141543
GO:0070034	telomeric RNA binding	molecular_function	0.00062144	0.024656	3	151	22	19615	ENSG00000109534,ENSG00000100028,ENSG00000125835
GO:0009411	response to UV	biological_process	0.00062353	0.024658	6	151	136	19615	ENSG00000158941,ENSG00000110092,ENSG00000099622,ENSG00000173039,ENSG00000165819,ENSG00000158290
GO:0045943	positive regulation of transcription from RNA polymerase I promoter	biological_process	0.00062382	0.024658	3	151	22	19615	ENSG00000115053,ENSG00000127616,ENSG00000099956
GO:0016301	kinase activity	molecular_function	0.00062595	0.024696	17	151	900	19615	ENSG00000110092,ENSG00000283900,ENSG00000179335,ENSG00000078142,ENSG00000124784,ENSG00000101255,ENSG00000164924,ENSG00000013441,ENSG00000135446,ENSG00000105397,ENSG00000096968,ENSG00000198900,ENSG00000105639,ENSG00000213923,ENSG00000006062,ENSG00000162434,ENSG00000080824
GO:0008276	protein methyltransferase activity	molecular_function	0.00063785	0.025119	5	151	89	19615	ENSG00000105202,ENSG00000126457,ENSG00000106462,ENSG00000100462,ENSG00000116455
GO:0032655	regulation of interleukin-12 production	biological_process	0.0006489	0.025507	4	151	51	19615	ENSG00000108561,ENSG00000173039,ENSG00000105639,ENSG00000141480
GO:0005732	small nucleolar ribonucleoprotein complex	cellular_component	0.00065791	0.025813	3	151	23	19615	ENSG00000105202,ENSG00000109534,ENSG00000164167
GO:0000086	G2/M transition of mitotic cell cycle	biological_process	0.00066859	0.026183	8	151	250	19615	ENSG00000080824,ENSG00000169375,ENSG00000213923,ENSG00000129474,ENSG00000170027,ENSG00000135446,ENSG00000110092,ENSG00000196230
GO:0008022	protein C-terminus binding	molecular_function	0.00067956	0.026564	7	151	190	19615	ENSG00000115053,ENSG00000166913,ENSG00000105229,ENSG00000151914,ENSG00000123908,ENSG00000115414,ENSG00000096968
GO:0022404	molting cycle process	biological_process	0.00068262	0.026586	5	151	89	19615	ENSG00000173039,ENSG00000116478,ENSG00000006607,ENSG00000124216,ENSG00000162601
GO:0022405	hair cycle process	biological_process	0.00068262	0.026586	5	151	89	19615	ENSG00000162601,ENSG00000124216,ENSG00000173039,ENSG00000116478,ENSG00000006607
GO:0032270	positive regulation of cellular protein metabolic process	biological_process	0.00068575	0.026659	24	151	1535	19615	ENSG00000108561,ENSG00000101255,ENSG00000186654,ENSG00000110092,ENSG00000099956,ENSG00000076604,ENSG00000165819,ENSG00000036257,ENSG00000129474,ENSG00000137486,ENSG00000099622,ENSG00000096968,ENSG00000177606,ENSG00000213923,ENSG00000106462,ENSG00000006062,ENSG00000080824,ENSG00000141543,ENSG00000126457,ENSG00000135446,ENSG00000115414,ENSG00000157212,ENSG00000105229,ENSG00000141480
GO:0010648	negative regulation of cell communication	biological_process	0.00068754	0.026679	22	151	1348	19615	ENSG00000101255,ENSG00000108561,ENSG00000166913,ENSG00000036257,ENSG00000165819,ENSG00000116478,ENSG00000110092,ENSG00000137486,ENSG00000129474,ENSG00000008405,ENSG00000173039,ENSG00000124216,ENSG00000106462,ENSG00000106443,ENSG00000140009,ENSG00000158941,ENSG00000141543,ENSG00000157933,ENSG00000057657,ENSG00000127616,ENSG00000105229,ENSG00000141480
GO:0006473	protein acetylation	biological_process	0.00069767	0.027023	7	151	190	19615	ENSG00000157212,ENSG00000187778,ENSG00000129152,ENSG00000169375,ENSG00000137486,ENSG00000168395,ENSG00000099956
GO:0070717	poly-purine tract binding	molecular_function	0.00070311	0.027184	3	151	23	19615	ENSG00000112232,ENSG00000187778,ENSG00000141543
GO:0048146	positive regulation of fibroblast proliferation	biological_process	0.00071698	0.02767	4	151	53	19615	ENSG00000177606,ENSG00000135446,ENSG00000115414,ENSG00000101412
GO:0035065	regulation of histone acetylation	biological_process	0.00072304	0.027853	4	151	53	19615	ENSG00000169375,ENSG00000137486,ENSG00000157212,ENSG00000099956
GO:0001889	liver development	biological_process	0.00072649	0.027933	6	151	138	19615	ENSG00000173039,ENSG00000110092,ENSG00000177606,ENSG00000036257,ENSG00000100462,ENSG00000106462
GO:0000165	MAPK cascade	biological_process	0.00072772	0.027933	17	151	915	19615	ENSG00000106462,ENSG00000006062,ENSG00000162434,ENSG00000096968,ENSG00000177606,ENSG00000105639,ENSG00000141480,ENSG00000197971,ENSG00000126457,ENSG00000115414,ENSG00000166913,ENSG00000101255,ENSG00000129474,ENSG00000100462,ENSG00000137486,ENSG00000076604,ENSG00000036257
GO:0043627	response to estrogen	biological_process	0.00074173	0.028419	7	151	192	19615	ENSG00000129152,ENSG00000119772,ENSG00000106462,ENSG00000122180,ENSG00000139874,ENSG00000134046,ENSG00000110092
GO:0035195	gene silencing by miRNA	biological_process	0.00074516	0.028499	9	151	320	19615	ENSG00000126070,ENSG00000134698,ENSG00000092847,ENSG00000129474,ENSG00000102978,ENSG00000123908,ENSG00000132341,ENSG00000181222,ENSG00000165819
GO:0045596	negative regulation of cell differentiation	biological_process	0.00075149	0.028659	14	151	674	19615	ENSG00000126457,ENSG00000110092,ENSG00000157933,ENSG00000266028,ENSG00000100462,ENSG00000078399,ENSG00000139842,ENSG00000101412,ENSG00000105639,ENSG00000101255,ENSG00000106462,ENSG00000108840,ENSG00000124216,ENSG00000060069
GO:0032615	interleukin-12 production	biological_process	0.00075206	0.028659	4	151	53	19615	ENSG00000141480,ENSG00000105639,ENSG00000173039,ENSG00000108561
GO:0050896	response to stimulus	biological_process	0.00075731	0.028802	89	151	8973	19615	ENSG00000186908,ENSG00000094916,ENSG00000096968,ENSG00000125753,ENSG00000124216,ENSG00000106443,ENSG00000006062,ENSG00000134698,ENSG00000165732,ENSG00000076604,ENSG00000110092,ENSG00000116478,ENSG00000137486,ENSG00000129474,ENSG00000078142,ENSG00000108561,ENSG00000183873,ENSG00000115053,ENSG00000141543,ENSG00000158941,ENSG00000123908,ENSG00000092847,ENSG00000008405,ENSG00000134046,ENSG00000129152…
GO:0010389	regulation of G2/M transition of mitotic cell cycle	biological_process	0.00075851	0.028802	7	151	196	19615	ENSG00000080824,ENSG00000169375,ENSG00000170027,ENSG00000135446,ENSG00000213923,ENSG00000196230,ENSG00000110092
GO:0005667	transcription factor complex	cellular_component	0.00077216	0.029246	9	151	314	19615	ENSG00000173039,ENSG00000101412,ENSG00000177606,ENSG00000169375,ENSG00000129152,ENSG00000157933,ENSG00000135446,ENSG00000122180,ENSG00000129474
GO:0038083	peptidyl-tyrosine autophosphorylation	biological_process	0.00077297	0.029246	4	151	53	19615	ENSG00000096968,ENSG00000105639,ENSG00000105397,ENSG00000162434
GO:0046540	U4/U6 x U5 tri-snRNP complex	cellular_component	0.00078473	0.029638	3	151	24	19615	ENSG00000125835,ENSG00000164167,ENSG00000128739
GO:0015030	Cajal body	cellular_component	0.00079236	0.029873	4	151	55	19615	ENSG00000105202,ENSG00000109534,ENSG00000172062,ENSG00000205571
GO:0008334	histone mRNA metabolic process	biological_process	0.00079974	0.030091	3	151	24	19615	ENSG00000155858,ENSG00000100028,ENSG00000125835
GO:0008170	N-methyltransferase activity	molecular_function	0.00080097	0.030091	5	151	94	19615	ENSG00000126457,ENSG00000105202,ENSG00000116455,ENSG00000100462,ENSG00000106462
GO:1902531	regulation of intracellular signal transduction	biological_process	0.00080359	0.030136	27	151	1833	19615	ENSG00000173039,ENSG00000096968,ENSG00000092847,ENSG00000177606,ENSG00000106462,ENSG00000006062,ENSG00000080824,ENSG00000124216,ENSG00000126457,ENSG00000158941,ENSG00000266028,ENSG00000115414,ENSG00000141480,ENSG00000105229,ENSG00000186908,ENSG00000108561,ENSG00000006607,ENSG00000101255,ENSG00000126070,ENSG00000168395,ENSG00000186654,ENSG00000116478,ENSG00000036257,ENSG00000076604,ENSG00000129474…
GO:1901165	positive regulation of trophoblast cell migration	biological_process	0.00080791	0.030245	2	151	6	19615	ENSG00000108561,ENSG00000123908
GO:0061008	hepaticobiliary system development	biological_process	0.00081149	0.030282	6	151	141	19615	ENSG00000110092,ENSG00000173039,ENSG00000036257,ENSG00000177606,ENSG00000106462,ENSG00000100462
GO:0071104	response to interleukin-9	biological_process	0.00081176	0.030282	2	151	6	19615	ENSG00000105639,ENSG00000162434
GO:0000389	mRNA 3'-splice site recognition	biological_process	0.00082014	0.030525	2	151	6	19615	ENSG00000164609,ENSG00000183431
GO:1902895	positive regulation of pri-miRNA transcription from RNA polymerase II promoter	biological_process	0.00082116	0.030525	3	151	24	19615	ENSG00000127616,ENSG00000173039,ENSG00000177606
GO:0000166	nucleotide binding	molecular_function	0.00083017	0.030806	30	151	2131	19615	ENSG00000132341,ENSG00000105397,ENSG00000080503,ENSG00000013441,ENSG00000172432,ENSG00000135446,ENSG00000127616,ENSG00000141543,ENSG00000126457,ENSG00000162434,ENSG00000080824,ENSG00000006062,ENSG00000116455,ENSG00000165732,ENSG00000105639,ENSG00000213923,ENSG00000096968,ENSG00000198900,ENSG00000008405,ENSG00000134046,ENSG00000124784,ENSG00000179335,ENSG00000283900,ENSG00000100462,ENSG00000078142…
GO:1901265	nucleoside phosphate binding	molecular_function	0.00083634	0.030981	30	151	2132	19615	ENSG00000132341,ENSG00000105397,ENSG00000080503,ENSG00000013441,ENSG00000172432,ENSG00000135446,ENSG00000127616,ENSG00000126457,ENSG00000141543,ENSG00000162434,ENSG00000080824,ENSG00000116455,ENSG00000006062,ENSG00000165732,ENSG00000105639,ENSG00000213923,ENSG00000198900,ENSG00000096968,ENSG00000008405,ENSG00000134046,ENSG00000124784,ENSG00000179335,ENSG00000283900,ENSG00000100462,ENSG00000078142…
GO:0035194	posttranscriptional gene silencing by RNA	biological_process	0.00084769	0.031347	9	151	326	19615	ENSG00000092847,ENSG00000126070,ENSG00000134698,ENSG00000165819,ENSG00000181222,ENSG00000132341,ENSG00000129474,ENSG00000123908,ENSG00000102978
GO:0009636	response to toxic substance	biological_process	0.00086076	0.031775	7	151	196	19615	ENSG00000119772,ENSG00000106462,ENSG00000197971,ENSG00000162434,ENSG00000080824,ENSG00000096968,ENSG00000135446
GO:1990763	arrestin family protein binding	molecular_function	0.00086588	0.03186	2	151	6	19615	ENSG00000137486,ENSG00000141480
GO:0016441	posttranscriptional gene silencing	biological_process	0.00086607	0.03186	9	151	327	19615	ENSG00000092847,ENSG00000126070,ENSG00000134698,ENSG00000181222,ENSG00000165819,ENSG00000123908,ENSG00000129474,ENSG00000102978,ENSG00000132341
GO:0043393	regulation of protein binding	biological_process	0.00087386	0.032069	7	151	197	19615	ENSG00000108840,ENSG00000141480,ENSG00000137486,ENSG00000132341,ENSG00000213923,ENSG00000076604,ENSG00000101255
GO:0006364	rRNA processing	biological_process	0.00087477	0.032069	8	151	261	19615	ENSG00000105202,ENSG00000109534,ENSG00000213923,ENSG00000165732,ENSG00000164167,ENSG00000141543,ENSG00000179409,ENSG00000124784
GO:0030620	U2 snRNA binding	molecular_function	0.00088398	0.032351	2	151	6	19615	ENSG00000100028,ENSG00000125835
GO:1903320	regulation of protein modification by small protein conjugation or removal	biological_process	0.00091063	0.033269	9	151	323	19615	ENSG00000036257,ENSG00000157212,ENSG00000105229,ENSG00000141480,ENSG00000137486,ENSG00000008405,ENSG00000173039,ENSG00000101255,ENSG00000080824
GO:0030097	hemopoiesis	biological_process	0.00091386	0.033315	16	151	855	19615	ENSG00000139842,ENSG00000165819,ENSG00000116478,ENSG00000126070,ENSG00000006607,ENSG00000078399,ENSG00000126457,ENSG00000057657,ENSG00000169375,ENSG00000162692,ENSG00000134698,ENSG00000108840,ENSG00000092847,ENSG00000177606,ENSG00000105639,ENSG00000096968
GO:0071417	cellular response to organonitrogen compound	biological_process	0.00091505	0.033315	12	151	532	19615	ENSG00000135446,ENSG00000139874,ENSG00000170027,ENSG00000101255,ENSG00000105639,ENSG00000049618,ENSG00000096968,ENSG00000173039,ENSG00000169375,ENSG00000106462,ENSG00000119772,ENSG00000108840
GO:0071204	histone pre-mRNA 3'end processing complex	cellular_component	0.00092932	0.033777	2	151	6	19615	ENSG00000125835,ENSG00000155858
GO:1902751	positive regulation of cell cycle G2/M phase transition	biological_process	0.00093669	0.033987	3	151	26	19615	ENSG00000135446,ENSG00000110092,ENSG00000169375
GO:0005925	focal adhesion	cellular_component	0.00094079	0.034077	10	151	394	19615	ENSG00000129474,ENSG00000014216,ENSG00000170027,ENSG00000134308,ENSG00000151914,ENSG00000162434,ENSG00000166913,ENSG00000125753,ENSG00000096968,ENSG00000164924
GO:0005689	U12-type spliceosomal complex	cellular_component	0.00096584	0.034925	3	151	26	19615	ENSG00000167088,ENSG00000100028,ENSG00000125835
GO:0042752	regulation of circadian rhythm	biological_process	0.00097472	0.035136	5	151	98	19615	ENSG00000169375,ENSG00000106462,ENSG00000213923,ENSG00000158941,ENSG00000008405
GO:2000756	regulation of peptidyl-lysine acetylation	biological_process	0.00097499	0.035136	4	151	57	19615	ENSG00000157212,ENSG00000137486,ENSG00000169375,ENSG00000099956
GO:0005924	cell-substrate adherens junction	cellular_component	0.00099795	0.035902	10	151	397	19615	ENSG00000125753,ENSG00000096968,ENSG00000164924,ENSG00000151914,ENSG00000162434,ENSG00000166913,ENSG00000134308,ENSG00000129474,ENSG00000170027,ENSG00000014216
GO:0006476	protein deacetylation	biological_process	0.0010044	0.036072	5	151	98	19615	ENSG00000108840,ENSG00000169375,ENSG00000157933,ENSG00000158941,ENSG00000116478
GO:0060765	regulation of androgen receptor signaling pathway	biological_process	0.0010419	0.037356	3	151	26	19615	ENSG00000116478,ENSG00000127616,ENSG00000141480
GO:0003705	transcription factor activity, RNA polymerase II distal enhancer sequence-specific binding	molecular_function	0.0010487	0.037538	5	151	99	19615	ENSG00000129152,ENSG00000198353,ENSG00000173039,ENSG00000122180,ENSG00000177606
GO:0023014	signal transduction by protein phosphorylation	biological_process	0.0010623	0.03796	17	151	946	19615	ENSG00000105639,ENSG00000177606,ENSG00000096968,ENSG00000162434,ENSG00000006062,ENSG00000106462,ENSG00000115414,ENSG00000126457,ENSG00000141480,ENSG00000197971,ENSG00000101255,ENSG00000166913,ENSG00000076604,ENSG00000036257,ENSG00000137486,ENSG00000100462,ENSG00000129474
GO:0051101	regulation of DNA binding	biological_process	0.0010759	0.038381	5	151	100	19615	ENSG00000169375,ENSG00000157933,ENSG00000096968,ENSG00000101412,ENSG00000177606
GO:0030055	cell-substrate junction	cellular_component	0.0010793	0.038438	10	151	401	19615	ENSG00000134308,ENSG00000014216,ENSG00000170027,ENSG00000129474,ENSG00000164924,ENSG00000096968,ENSG00000125753,ENSG00000166913,ENSG00000162434,ENSG00000151914
GO:0016072	rRNA metabolic process	biological_process	0.0010859	0.038551	8	151	270	19615	ENSG00000164167,ENSG00000165732,ENSG00000213923,ENSG00000109534,ENSG00000105202,ENSG00000124784,ENSG00000179409,ENSG00000141543
GO:0001104	RNA polymerase II transcription cofactor activity	molecular_function	0.0010861	0.038551	5	151	100	19615	ENSG00000127616,ENSG00000116478,ENSG00000143321,ENSG00000080503,ENSG00000169375
GO:0098781	ncRNA transcription	biological_process	0.0011038	0.039113	5	151	102	19615	ENSG00000102978,ENSG00000115053,ENSG00000181222,ENSG00000099956,ENSG00000127616
GO:0043966	histone H3 acetylation	biological_process	0.0011249	0.039794	4	151	59	19615	ENSG00000129152,ENSG00000169375,ENSG00000168395,ENSG00000099956
GO:0001106	RNA polymerase II transcription corepressor activity	molecular_function	0.0011596	0.040953	3	151	27	19615	ENSG00000143321,ENSG00000116478,ENSG00000169375
GO:0040016	embryonic cleavage	biological_process	0.0011671	0.041085	2	151	7	19615	ENSG00000198900,ENSG00000036257
GO:0042054	histone methyltransferase activity	molecular_function	0.0011672	0.041085	4	151	59	19615	ENSG00000106462,ENSG00000100462,ENSG00000105202,ENSG00000126457
GO:0009756	carbohydrate mediated signaling	biological_process	0.001196	0.042029	2	151	7	19615	ENSG00000127616,ENSG00000099956
GO:0042470	melanosome	cellular_component	0.0012186	0.042684	5	151	105	19615	ENSG00000164924,ENSG00000080824,ENSG00000132341,ENSG00000166913,ENSG00000128595
GO:0048770	pigment granule	cellular_component	0.0012186	0.042684	5	151	105	19615	ENSG00000164924,ENSG00000128595,ENSG00000166913,ENSG00000132341,ENSG00000080824
GO:0090240	positive regulation of histone H4 acetylation	biological_process	0.0012429	0.043463	2	151	7	19615	ENSG00000137486,ENSG00000099956
GO:0035066	positive regulation of histone acetylation	biological_process	0.0012573	0.043895	3	151	28	19615	ENSG00000099956,ENSG00000157212,ENSG00000137486
GO:0008284	positive regulation of cell proliferation	biological_process	0.0012928	0.045058	16	151	881	19615	ENSG00000183873,ENSG00000101412,ENSG00000014216,ENSG00000139842,ENSG00000116478,ENSG00000110092,ENSG00000036257,ENSG00000116455,ENSG00000162692,ENSG00000173039,ENSG00000096968,ENSG00000177606,ENSG00000105639,ENSG00000126457,ENSG00000135446,ENSG00000115414
GO:0009790	embryo development	biological_process	0.001298	0.045168	17	151	962	19615	ENSG00000158055,ENSG00000036257,ENSG00000116478,ENSG00000099956,ENSG00000139842,ENSG00000125753,ENSG00000134046,ENSG00000198900,ENSG00000124216,ENSG00000169375,ENSG00000119772,ENSG00000115414,ENSG00000157933,ENSG00000141543,ENSG00000198353,ENSG00000057657,ENSG00000197971
GO:0031399	regulation of protein modification process	biological_process	0.0013225	0.045942	27	151	1894	19615	ENSG00000137486,ENSG00000129474,ENSG00000170027,ENSG00000100462,ENSG00000076604,ENSG00000036257,ENSG00000110092,ENSG00000099956,ENSG00000186654,ENSG00000166913,ENSG00000101255,ENSG00000157212,ENSG00000141480,ENSG00000105229,ENSG00000135446,ENSG00000115414,ENSG00000157933,ENSG00000126457,ENSG00000158941,ENSG00000080824,ENSG00000169375,ENSG00000106462,ENSG00000006062,ENSG00000177606,ENSG00000173039…
GO:0006376	mRNA splice site selection	biological_process	0.0013498	0.046814	3	151	29	19615	ENSG00000164609,ENSG00000007392,ENSG00000183431
GO:1901222	regulation of NIK/NF-kappaB signaling	biological_process	0.0013729	0.047538	4	151	62	19615	ENSG00000126070,ENSG00000173039,ENSG00000092847,ENSG00000076604
GO:0071007	U2-type catalytic step 2 spliceosome	cellular_component	0.0013759	0.047567	3	151	29	19615	ENSG00000125835,ENSG00000167088,ENSG00000100028
GO:0043967	histone H4 acetylation	biological_process	0.001383	0.047732	4	151	62	19615	ENSG00000099956,ENSG00000187778,ENSG00000129152,ENSG00000137486
GO:0006368	transcription elongation from RNA polymerase II promoter	biological_process	0.0013854	0.047738	5	151	107	19615	ENSG00000060069,ENSG00000102978,ENSG00000106462,ENSG00000196235,ENSG00000181222
GO:0031047	gene silencing by RNA	biological_process	0.0014023	0.048241	9	151	350	19615	ENSG00000123908,ENSG00000129474,ENSG00000102978,ENSG00000132341,ENSG00000181222,ENSG00000165819,ENSG00000134698,ENSG00000126070,ENSG00000092847
GO:0051817	modification of morphology or physiology of other organism involved in symbiotic interaction	biological_process	0.0014088	0.048387	5	151	107	19615	ENSG00000060069,ENSG00000177606,ENSG00000127616,ENSG00000099956,ENSG00000116478
GO:2000758	positive regulation of peptidyl-lysine acetylation	biological_process	0.001414	0.048419	3	151	29	19615	ENSG00000157212,ENSG00000137486,ENSG00000099956
GO:0047485	protein N-terminus binding	molecular_function	0.0014143	0.048419	5	151	108	19615	ENSG00000173039,ENSG00000073584,ENSG00000134308,ENSG00000127616,ENSG00000116478
GO:0043434	response to peptide hormone	biological_process	0.0014177	0.048458	10	151	412	19615	ENSG00000105639,ENSG00000101255,ENSG00000049618,ENSG00000008405,ENSG00000173039,ENSG00000096968,ENSG00000108840,ENSG00000139874,ENSG00000135446,ENSG00000170027
GO:0001076	transcription factor activity, RNA polymerase II transcription factor binding	molecular_function	0.0014203	0.048467	6	151	157	19615	ENSG00000116478,ENSG00000127616,ENSG00000143321,ENSG00000177606,ENSG00000080503,ENSG00000169375
GO:1901653	cellular response to peptide	biological_process	0.0014515	0.049403	9	151	343	19615	ENSG00000108840,ENSG00000096968,ENSG00000173039,ENSG00000049618,ENSG00000101255,ENSG00000105639,ENSG00000170027,ENSG00000135446,ENSG00000139874
GO:0048534	hematopoietic or lymphoid organ development	biological_process	0.0014524	0.049403	16	151	894	19615	ENSG00000126070,ENSG00000006607,ENSG00000139842,ENSG00000165819,ENSG00000116478,ENSG00000169375,ENSG00000162692,ENSG00000134698,ENSG00000108840,ENSG00000092847,ENSG00000177606,ENSG00000105639,ENSG00000096968,ENSG00000078399,ENSG00000126457,ENSG00000057657
GO:0097458	neuron part	cellular_component	0.0015003	0.050684	21	151	1327	19615	ENSG00000151914,ENSG00000080824,ENSG00000138663,ENSG00000198900,ENSG00000205571,ENSG00000082397,ENSG00000123908,ENSG00000197971,ENSG00000080503,ENSG00000141480,ENSG00000186908,ENSG00000141543,ENSG00000127616,ENSG00000266028,ENSG00000049618,ENSG00000137486,ENSG00000187778,ENSG00000172062,ENSG00000099956,ENSG00000073584,ENSG00000139874
GO:0001071	nucleic acid binding transcription factor activity	molecular_function	0.0015037	0.050684	22	151	1424	19615	ENSG00000275111,ENSG00000116478,ENSG00000162601,ENSG00000164916,ENSG00000158055,ENSG00000101412,ENSG00000198353,ENSG00000057657,ENSG00000125945,ENSG00000116604,ENSG00000157933,ENSG00000140009,ENSG00000104177,ENSG00000122180,ENSG00000267680,ENSG00000078399,ENSG00000173039,ENSG00000177606,ENSG00000106462,ENSG00000129152,ENSG00000169375,ENSG00000124216
GO:0003700	transcription factor activity, sequence-specific DNA binding	molecular_function	0.0015037	0.050684	22	151	1424	19615	ENSG00000162601,ENSG00000116478,ENSG00000275111,ENSG00000164916,ENSG00000158055,ENSG00000101412,ENSG00000078399,ENSG00000140009,ENSG00000125945,ENSG00000157933,ENSG00000116604,ENSG00000057657,ENSG00000198353,ENSG00000267680,ENSG00000122180,ENSG00000104177,ENSG00000106462,ENSG00000124216,ENSG00000129152,ENSG00000169375,ENSG00000173039,ENSG00000177606
GO:0038114	interleukin-21-mediated signaling pathway	biological_process	0.0015043	0.050684	2	151	8	19615	ENSG00000162434,ENSG00000105639
GO:0098756	response to interleukin-21	biological_process	0.0015043	0.050684	2	151	8	19615	ENSG00000105639,ENSG00000162434
GO:0098757	cellular response to interleukin-21	biological_process	0.0015043	0.050684	2	151	8	19615	ENSG00000162434,ENSG00000105639
GO:0009303	rRNA transcription	biological_process	0.0015276	0.051387	3	151	30	19615	ENSG00000127616,ENSG00000099956,ENSG00000115053
GO:0035601	protein deacylation	biological_process	0.0015385	0.051673	5	151	108	19615	ENSG00000157933,ENSG00000158941,ENSG00000116478,ENSG00000108840,ENSG00000169375
GO:0038111	interleukin-7-mediated signaling pathway	biological_process	0.0015411	0.051678	3	151	30	19615	ENSG00000162434,ENSG00000127616,ENSG00000105639
GO:0051146	striated muscle cell differentiation	biological_process	0.0015486	0.051848	8	151	277	19615	ENSG00000108840,ENSG00000106462,ENSG00000129152,ENSG00000060069,ENSG00000141480,ENSG00000157933,ENSG00000104177,ENSG00000122180
GO:1902533	positive regulation of intracellular signal transduction	biological_process	0.001574	0.052478	17	151	984	19615	ENSG00000126457,ENSG00000141480,ENSG00000105229,ENSG00000186908,ENSG00000096968,ENSG00000173039,ENSG00000092847,ENSG00000177606,ENSG00000106462,ENSG00000006062,ENSG00000080824,ENSG00000076604,ENSG00000129474,ENSG00000137486,ENSG00000108561,ENSG00000126070,ENSG00000186654
GO:0048699	generation of neurons	biological_process	0.0015755	0.052478	22	151	1419	19615	ENSG00000177606,ENSG00000125753,ENSG00000173039,ENSG00000096968,ENSG00000080824,ENSG00000106462,ENSG00000119772,ENSG00000108840,ENSG00000266028,ENSG00000115414,ENSG00000104177,ENSG00000126457,ENSG00000157933,ENSG00000057657,ENSG00000082397,ENSG00000006607,ENSG00000049618,ENSG00000158290,ENSG00000165819,ENSG00000197406,ENSG00000100462,ENSG00000170027
GO:0000075	cell cycle checkpoint	biological_process	0.0015771	0.052478	7	151	221	19615	ENSG00000008405,ENSG00000110092,ENSG00000126457,ENSG00000158941,ENSG00000116663,ENSG00000101412,ENSG00000139842
GO:0098727	maintenance of cell number	biological_process	0.0015774	0.052478	6	151	160	19615	ENSG00000106462,ENSG00000102978,ENSG00000139842,ENSG00000181222,ENSG00000157933,ENSG00000165819
GO:0022008	neurogenesis	biological_process	0.001587	0.052606	23	151	1514	19615	ENSG00000082397,ENSG00000115414,ENSG00000266028,ENSG00000104177,ENSG00000157933,ENSG00000126457,ENSG00000057657,ENSG00000080824,ENSG00000106462,ENSG00000108840,ENSG00000119772,ENSG00000177606,ENSG00000125753,ENSG00000096968,ENSG00000173039,ENSG00000170027,ENSG00000100462,ENSG00000165819,ENSG00000197406,ENSG00000073584,ENSG00000158290,ENSG00000006607,ENSG00000049618
GO:0035278	negative regulation of translation involved in gene silencing by miRNA	biological_process	0.0015911	0.052606	4	151	66	19615	ENSG00000092847,ENSG00000126070,ENSG00000123908,ENSG00000134698
GO:0040033	negative regulation of translation, ncRNA-mediated	biological_process	0.0015911	0.052606	4	151	66	19615	ENSG00000092847,ENSG00000126070,ENSG00000123908,ENSG00000134698
GO:0045974	regulation of translation, ncRNA-mediated	biological_process	0.0015911	0.052606	4	151	66	19615	ENSG00000134698,ENSG00000123908,ENSG00000126070,ENSG00000092847
GO:0008469	histone-arginine N-methyltransferase activity	molecular_function	0.0015975	0.052734	2	151	8	19615	ENSG00000126457,ENSG00000100462
GO:0001013	RNA polymerase I regulatory region DNA binding	molecular_function	0.0016106	0.052839	2	151	8	19615	ENSG00000127616,ENSG00000099956
GO:0001163	RNA polymerase I regulatory region sequence-specific DNA binding	molecular_function	0.0016106	0.052839	2	151	8	19615	ENSG00000099956,ENSG00000127616
GO:0001164	RNA polymerase I CORE element sequence-specific DNA binding	molecular_function	0.0016106	0.052839	2	151	8	19615	ENSG00000127616,ENSG00000099956
GO:0001188	RNA polymerase I transcriptional preinitiation complex assembly	biological_process	0.0016106	0.052839	2	151	8	19615	ENSG00000127616,ENSG00000099956
GO:0002682	regulation of immune system process	biological_process	0.0016485	0.053998	23	151	1552	19615	ENSG00000126070,ENSG00000108561,ENSG00000139842,ENSG00000078142,ENSG00000165819,ENSG00000116478,ENSG00000080824,ENSG00000162434,ENSG00000169375,ENSG00000162692,ENSG00000134698,ENSG00000006062,ENSG00000092847,ENSG00000105639,ENSG00000177606,ENSG00000096968,ENSG00000173039,ENSG00000078399,ENSG00000141480,ENSG00000157212,ENSG00000105397,ENSG00000126457,ENSG00000057657
GO:0098732	macromolecule deacylation	biological_process	0.0016645	0.054438	5	151	110	19615	ENSG00000169375,ENSG00000108840,ENSG00000157933,ENSG00000158941,ENSG00000116478
GO:0048545	response to steroid hormone	biological_process	0.0016757	0.054721	10	151	422	19615	ENSG00000110092,ENSG00000140009,ENSG00000135446,ENSG00000139874,ENSG00000122180,ENSG00000106462,ENSG00000119772,ENSG00000129152,ENSG00000134046,ENSG00000173039
GO:0098760	response to interleukin-7	biological_process	0.0016922	0.055089	3	151	31	19615	ENSG00000162434,ENSG00000127616,ENSG00000105639
GO:0098761	cellular response to interleukin-7	biological_process	0.0016922	0.055089	3	151	31	19615	ENSG00000105639,ENSG00000127616,ENSG00000162434
GO:0071356	cellular response to tumor necrosis factor	biological_process	0.0017204	0.055921	8	151	289	19615	ENSG00000122180,ENSG00000105229,ENSG00000096968,ENSG00000173039,ENSG00000104852,ENSG00000006062,ENSG00000129152,ENSG00000162692
GO:1903749	positive regulation of establishment of protein localization to mitochondrion	biological_process	0.0017332	0.056253	5	151	112	19615	ENSG00000166913,ENSG00000170027,ENSG00000101412,ENSG00000164924,ENSG00000134308
GO:0045727	positive regulation of translation	biological_process	0.0017577	0.056962	5	151	112	19615	ENSG00000108561,ENSG00000141543,ENSG00000099622,ENSG00000165819,ENSG00000135446
GO:0009653	anatomical structure morphogenesis	biological_process	0.00177	0.057095	36	151	2848	19615	ENSG00000124216,ENSG00000134698,ENSG00000177606,ENSG00000173039,ENSG00000125753,ENSG00000141480,ENSG00000115414,ENSG00000198353,ENSG00000057657,ENSG00000116604,ENSG00000115053,ENSG00000108561,ENSG00000183873,ENSG00000164916,ENSG00000129474,ENSG00000036257,ENSG00000116478,ENSG00000129152,ENSG00000080824,ENSG00000162434,ENSG00000108840,ENSG00000106462,ENSG00000213923,ENSG00000092847,ENSG00000197971…
GO:0042303	molting cycle	biological_process	0.0017709	0.057095	5	151	111	19615	ENSG00000006607,ENSG00000116478,ENSG00000173039,ENSG00000124216,ENSG00000162601
GO:0042633	hair cycle	biological_process	0.0017709	0.057095	5	151	111	19615	ENSG00000006607,ENSG00000116478,ENSG00000173039,ENSG00000162601,ENSG00000124216
GO:0080008	Cul4-RING E3 ubiquitin ligase complex	cellular_component	0.0017726	0.057095	3	151	32	19615	ENSG00000139842,ENSG00000158290,ENSG00000132716
GO:0071156	regulation of cell cycle arrest	biological_process	0.0017772	0.057147	5	151	113	19615	ENSG00000135446,ENSG00000101412,ENSG00000122180,ENSG00000126457,ENSG00000110092
GO:0097193	intrinsic apoptotic signaling pathway	biological_process	0.0017796	0.057147	8	151	289	19615	ENSG00000124216,ENSG00000101255,ENSG00000101412,ENSG00000096968,ENSG00000139842,ENSG00000105229,ENSG00000036257,ENSG00000158941
GO:0031234	extrinsic component of cytoplasmic side of plasma membrane	cellular_component	0.0018137	0.058153	5	151	112	19615	ENSG00000105397,ENSG00000137486,ENSG00000162434,ENSG00000096968,ENSG00000105639
GO:1901983	regulation of protein acetylation	biological_process	0.0018502	0.059233	4	151	68	19615	ENSG00000099956,ENSG00000157212,ENSG00000169375,ENSG00000137486
GO:0014902	myotube differentiation	biological_process	0.0018635	0.059571	5	151	112	19615	ENSG00000129152,ENSG00000108840,ENSG00000104177,ENSG00000122180,ENSG00000157933
GO:0006305	DNA alkylation	biological_process	0.0018978	0.060483	4	151	68	19615	ENSG00000134046,ENSG00000106462,ENSG00000119772,ENSG00000100462
GO:0006306	DNA methylation	biological_process	0.0018978	0.060483	4	151	68	19615	ENSG00000106462,ENSG00000119772,ENSG00000100462,ENSG00000134046
GO:0010822	positive regulation of mitochondrion organization	biological_process	0.0019309	0.061447	6	151	169	19615	ENSG00000166913,ENSG00000170027,ENSG00000164924,ENSG00000101412,ENSG00000108561,ENSG00000134308
GO:0030521	androgen receptor signaling pathway	biological_process	0.0019532	0.062062	4	151	68	19615	ENSG00000132341,ENSG00000141480,ENSG00000116478,ENSG00000127616
GO:0006370	7-methylguanosine mRNA capping	biological_process	0.0019575	0.062107	3	151	33	19615	ENSG00000181222,ENSG00000196235,ENSG00000102978
GO:0043500	muscle adaptation	biological_process	0.0019616	0.062145	5	151	115	19615	ENSG00000060069,ENSG00000129152,ENSG00000106462,ENSG00000122180,ENSG00000183873
GO:0007262	STAT protein import into nucleus	biological_process	0.0019659	0.062188	2	151	9	19615	ENSG00000105639,ENSG00000096968
GO:1900087	positive regulation of G1/S transition of mitotic cell cycle	biological_process	0.0019696	0.062213	3	151	33	19615	ENSG00000139842,ENSG00000155858,ENSG00000158290
GO:0038155	interleukin-23-mediated signaling pathway	biological_process	0.0019816	0.062498	2	151	9	19615	ENSG00000096968,ENSG00000105397
GO:1901976	regulation of cell cycle checkpoint	biological_process	0.00203	0.06393	3	151	33	19615	ENSG00000139842,ENSG00000158941,ENSG00000008405
GO:0035197	siRNA binding	molecular_function	0.0020345	0.063976	2	151	9	19615	ENSG00000123908,ENSG00000134046
GO:0006356	regulation of transcription from RNA polymerase I promoter	biological_process	0.0020687	0.064953	3	151	33	19615	ENSG00000115053,ENSG00000127616,ENSG00000099956
GO:0006342	chromatin silencing	biological_process	0.0020717	0.064953	5	151	117	19615	ENSG00000116478,ENSG00000134046,ENSG00000108840,ENSG00000119772,ENSG00000169375
GO:0046983	protein dimerization activity	molecular_function	0.0020892	0.065308	20	151	1292	19615	ENSG00000165819,ENSG00000036257,ENSG00000100462,ENSG00000102978,ENSG00000101412,ENSG00000180198,ENSG00000108468,ENSG00000074201,ENSG00000116604,ENSG00000188375,ENSG00000122180,ENSG00000266028,ENSG00000094916,ENSG00000112232,ENSG00000132341,ENSG00000173039,ENSG00000177606,ENSG00000196235,ENSG00000129152,ENSG00000080824
GO:0048743	positive regulation of skeletal muscle fiber development	biological_process	0.0021109	0.065855	2	151	9	19615	ENSG00000129152,ENSG00000122180
GO:0000791	euchromatin	cellular_component	0.0021141	0.065855	3	151	33	19615	ENSG00000188375,ENSG00000177606,ENSG00000119772
GO:0010821	regulation of mitochondrion organization	biological_process	0.002116	0.065855	7	151	233	19615	ENSG00000141480,ENSG00000170027,ENSG00000166913,ENSG00000108561,ENSG00000134308,ENSG00000101412,ENSG00000164924
GO:1902893	regulation of pri-miRNA transcription from RNA polymerase II promoter	biological_process	0.0021363	0.066391	3	151	33	19615	ENSG00000127616,ENSG00000173039,ENSG00000177606
GO:0097305	response to alcohol	biological_process	0.0021672	0.067253	9	151	365	19615	ENSG00000139874,ENSG00000135446,ENSG00000122180,ENSG00000110092,ENSG00000134046,ENSG00000162692,ENSG00000129152,ENSG00000106462,ENSG00000119772
GO:0043403	skeletal muscle tissue regeneration	biological_process	0.0021901	0.067864	3	151	34	19615	ENSG00000122180,ENSG00000129152,ENSG00000106462
GO:0000981	RNA polymerase II transcription factor activity, sequence-specific DNA binding	molecular_function	0.002205	0.068227	18	151	1098	19615	ENSG00000162601,ENSG00000164916,ENSG00000101412,ENSG00000158055,ENSG00000116604,ENSG00000140009,ENSG00000157933,ENSG00000198353,ENSG00000057657,ENSG00000267680,ENSG00000104177,ENSG00000122180,ENSG00000078399,ENSG00000173039,ENSG00000177606,ENSG00000106462,ENSG00000124216,ENSG00000129152
GO:0071354	cellular response to interleukin-6	biological_process	0.0022133	0.068384	3	151	34	19615	ENSG00000173039,ENSG00000096968,ENSG00000162434
GO:0033144	negative regulation of intracellular steroid hormone receptor signaling pathway	biological_process	0.0022186	0.068449	3	151	34	19615	ENSG00000127616,ENSG00000008405,ENSG00000116478
GO:0019439	aromatic compound catabolic process	biological_process	0.0022498	0.069309	11	151	523	19615	ENSG00000126070,ENSG00000164167,ENSG00000134698,ENSG00000092847,ENSG00000123908,ENSG00000165819,ENSG00000122180,ENSG00000141543,ENSG00000135473,ENSG00000162385,ENSG00000197406
GO:0048741	skeletal muscle fiber development	biological_process	0.0023027	0.070835	3	151	34	19615	ENSG00000157933,ENSG00000122180,ENSG00000129152
GO:0031461	cullin-RING ubiquitin ligase complex	cellular_component	0.0023328	0.071659	6	151	175	19615	ENSG00000036257,ENSG00000147364,ENSG00000116663,ENSG00000132716,ENSG00000139842,ENSG00000158290
GO:0000338	protein deneddylation	biological_process	0.0024096	0.073912	2	151	10	19615	ENSG00000138663,ENSG00000111652
GO:0009416	response to light stimulus	biological_process	0.0024276	0.074356	8	151	304	19615	ENSG00000110092,ENSG00000158941,ENSG00000165819,ENSG00000137486,ENSG00000008405,ENSG00000173039,ENSG00000099622,ENSG00000158290
GO:0097421	liver regeneration	biological_process	0.0024501	0.074861	3	151	35	19615	ENSG00000110092,ENSG00000106462,ENSG00000100462
GO:0005720	nuclear heterochromatin	cellular_component	0.0024512	0.074861	3	151	35	19615	ENSG00000108468,ENSG00000094916,ENSG00000119772
GO:0034612	response to tumor necrosis factor	biological_process	0.0025012	0.07623	8	151	307	19615	ENSG00000096968,ENSG00000173039,ENSG00000104852,ENSG00000006062,ENSG00000129152,ENSG00000162692,ENSG00000122180,ENSG00000105229
GO:0046777	protein autophosphorylation	biological_process	0.0025032	0.07623	7	151	235	19615	ENSG00000096968,ENSG00000105639,ENSG00000177606,ENSG00000013441,ENSG00000179335,ENSG00000105397,ENSG00000162434
GO:0035247	peptidyl-arginine omega-N-methylation	biological_process	0.0025079	0.076264	2	151	10	19615	ENSG00000100462,ENSG00000126457
GO:0031334	positive regulation of protein complex assembly	biological_process	0.0025588	0.077623	7	151	239	19615	ENSG00000177606,ENSG00000125753,ENSG00000080824,ENSG00000139842,ENSG00000129474,ENSG00000157212,ENSG00000158290
GO:0035019	somatic stem cell population maintenance	biological_process	0.0025599	0.077623	4	151	74	19615	ENSG00000102978,ENSG00000139842,ENSG00000157933,ENSG00000181222
GO:0009452	7-methylguanosine RNA capping	biological_process	0.0027163	0.08213	3	151	37	19615	ENSG00000102978,ENSG00000196235,ENSG00000181222
GO:0036260	RNA capping	biological_process	0.0027163	0.08213	3	151	37	19615	ENSG00000181222,ENSG00000196235,ENSG00000102978
GO:1902229	regulation of intrinsic apoptotic signaling pathway in response to DNA damage	biological_process	0.0027502	0.083037	3	151	37	19615	ENSG00000158941,ENSG00000124216,ENSG00000105229
GO:1903747	regulation of establishment of protein localization to mitochondrion	biological_process	0.0028108	0.084748	5	151	125	19615	ENSG00000166913,ENSG00000170027,ENSG00000164924,ENSG00000101412,ENSG00000134308
GO:0019058	viral life cycle	biological_process	0.0028159	0.08478	10	151	458	19615	ENSG00000102978,ENSG00000132341,ENSG00000116478,ENSG00000181222,ENSG00000099956,ENSG00000127616,ENSG00000124795,ENSG00000060069,ENSG00000196235,ENSG00000177606
GO:1901985	positive regulation of protein acetylation	biological_process	0.002823	0.084873	3	151	37	19615	ENSG00000099956,ENSG00000157212,ENSG00000137486
GO:0071392	cellular response to estradiol stimulus	biological_process	0.0028785	0.086421	3	151	36	19615	ENSG00000129152,ENSG00000122180,ENSG00000139874
GO:0032446	protein modification by small protein conjugation	biological_process	0.0028929	0.08673	16	151	955	19615	ENSG00000101255,ENSG00000158290,ENSG00000147364,ENSG00000116663,ENSG00000036257,ENSG00000137486,ENSG00000139842,ENSG00000132716,ENSG00000173039,ENSG00000008405,ENSG00000198900,ENSG00000080824,ENSG00000138411,ENSG00000141480,ENSG00000105229,ENSG00000157212
GO:0051154	negative regulation of striated muscle cell differentiation	biological_process	0.00296	0.088616	3	151	37	19615	ENSG00000108840,ENSG00000106462,ENSG00000060069
GO:0070741	response to interleukin-6	biological_process	0.003043	0.090968	3	151	38	19615	ENSG00000162434,ENSG00000173039,ENSG00000096968
GO:0034655	nucleobase-containing compound catabolic process	biological_process	0.0030476	0.090968	10	151	465	19615	ENSG00000135473,ENSG00000162385,ENSG00000141543,ENSG00000165819,ENSG00000122180,ENSG00000123908,ENSG00000092847,ENSG00000134698,ENSG00000126070,ENSG00000164167
GO:0007165	signal transduction	biological_process	0.0030556	0.090968	63	151	6042	19615	ENSG00000134046,ENSG00000008405,ENSG00000092847,ENSG00000213923,ENSG00000105639,ENSG00000106462,ENSG00000080824,ENSG00000162434,ENSG00000162692,ENSG00000126457,ENSG00000157933,ENSG00000158941,ENSG00000266028,ENSG00000157212,ENSG00000105229,ENSG00000123908,ENSG00000197971,ENSG00000132341,ENSG00000101412,ENSG00000158055,ENSG00000101255,ENSG00000126070,ENSG00000166913,ENSG00000186654,ENSG00000124795…
GO:0033143	regulation of intracellular steroid hormone receptor signaling pathway	biological_process	0.003061	0.090968	4	151	78	19615	ENSG00000116478,ENSG00000127616,ENSG00000008405,ENSG00000141480
GO:0010498	proteasomal protein catabolic process	biological_process	0.0030681	0.090968	10	151	462	19615	ENSG00000116663,ENSG00000036257,ENSG00000138411,ENSG00000158941,ENSG00000139842,ENSG00000137486,ENSG00000141480,ENSG00000101255,ENSG00000213923,ENSG00000158290
GO:0014877	response to muscle inactivity involved in regulation of muscle adaptation	biological_process	0.0030685	0.090968	2	151	11	19615	ENSG00000183873,ENSG00000122180
GO:0014894	response to denervation involved in regulation of muscle adaptation	biological_process	0.0030685	0.090968	2	151	11	19615	ENSG00000183873,ENSG00000122180
GO:0042118	endothelial cell activation	biological_process	0.0030889	0.091393	2	151	11	19615	ENSG00000078399,ENSG00000100462
GO:0070757	interleukin-35-mediated signaling pathway	biological_process	0.0030915	0.091393	2	151	11	19615	ENSG00000162434,ENSG00000096968
GO:0007050	cell cycle arrest	biological_process	0.0030986	0.091475	7	151	248	19615	ENSG00000126457,ENSG00000110092,ENSG00000122180,ENSG00000036257,ENSG00000135446,ENSG00000101412,ENSG00000139842
GO:0051147	regulation of muscle cell differentiation	biological_process	0.0031154	0.091825	6	151	184	19615	ENSG00000122180,ENSG00000060069,ENSG00000129152,ENSG00000108840,ENSG00000106462,ENSG00000141480
GO:0071396	cellular response to lipid	biological_process	0.0031191	0.091825	10	151	461	19615	ENSG00000140009,ENSG00000057657,ENSG00000139874,ENSG00000135446,ENSG00000122180,ENSG00000173039,ENSG00000104852,ENSG00000101412,ENSG00000108840,ENSG00000129152
GO:0038061	NIK/NF-kappaB signaling	biological_process	0.0031803	0.093496	5	151	129	19615	ENSG00000126070,ENSG00000006062,ENSG00000092847,ENSG00000076604,ENSG00000173039
GO:0014904	myotube cell development	biological_process	0.00319	0.093654	3	151	38	19615	ENSG00000122180,ENSG00000157933,ENSG00000129152
GO:0002244	hematopoietic progenitor cell differentiation	biological_process	0.0032316	0.094659	7	151	249	19615	ENSG00000092847,ENSG00000165819,ENSG00000116478,ENSG00000126457,ENSG00000169375,ENSG00000134698,ENSG00000126070
GO:0031100	organ regeneration	biological_process	0.0032332	0.094659	4	151	79	19615	ENSG00000110092,ENSG00000135446,ENSG00000106462,ENSG00000100462
GO:0031078	histone deacetylase activity (H3-K14 specific)	molecular_function	0.0032604	0.095193	2	151	11	19615	ENSG00000108840,ENSG00000116478
GO:0032041	NAD-dependent histone deacetylase activity (H3-K14 specific)	molecular_function	0.0032604	0.095193	2	151	11	19615	ENSG00000116478,ENSG00000108840
GO:1990841	promoter-specific chromatin binding	molecular_function	0.0032934	0.096026	3	151	39	19615	ENSG00000106462,ENSG00000181222,ENSG00000057657
GO:0030054	cell junction	cellular_component	0.0033077	0.096309	19	151	1237	19615	ENSG00000138663,ENSG00000162434,ENSG00000151914,ENSG00000125753,ENSG00000096968,ENSG00000082397,ENSG00000123908,ENSG00000186908,ENSG00000135446,ENSG00000266028,ENSG00000166913,ENSG00000164924,ENSG00000183873,ENSG00000129474,ENSG00000170027,ENSG00000014216,ENSG00000076604,ENSG00000110092,ENSG00000134308
GO:0000288	nuclear-transcribed mRNA catabolic process, deadenylation-dependent decay	biological_process	0.0033194	0.096517	4	151	80	19615	ENSG00000135473,ENSG00000141543,ENSG00000123908,ENSG00000164167
GO:0072655	establishment of protein localization to mitochondrion	biological_process	0.0033655	0.097723	6	151	189	19615	ENSG00000101412,ENSG00000164924,ENSG00000134308,ENSG00000166913,ENSG00000080824,ENSG00000170027
GO:0061614	pri-miRNA transcription from RNA polymerase II promoter	biological_process	0.0033949	0.098443	3	151	39	19615	ENSG00000177606,ENSG00000173039,ENSG00000127616
GO:0034250	positive regulation of cellular amide metabolic process	biological_process	0.003426	0.09921	5	151	131	19615	ENSG00000108561,ENSG00000141543,ENSG00000099622,ENSG00000165819,ENSG00000135446
GO:0070317	negative regulation of G0 to G1 transition	biological_process	0.0034653	0.10012	3	151	40	19615	ENSG00000106462,ENSG00000094916,ENSG00000101412
GO:0036094	small molecule binding	molecular_function	0.0034668	0.10012	31	151	2443	19615	ENSG00000078142,ENSG00000179335,ENSG00000283900,ENSG00000100462,ENSG00000124784,ENSG00000196230,ENSG00000064703,ENSG00000143321,ENSG00000138430,ENSG00000166913,ENSG00000101255,ENSG00000080503,ENSG00000105397,ENSG00000132341,ENSG00000126457,ENSG00000141543,ENSG00000127616,ENSG00000135446,ENSG00000172432,ENSG00000013441,ENSG00000165732,ENSG00000006062,ENSG00000116455,ENSG00000080824,ENSG00000162434…
GO:0010638	positive regulation of organelle organization	biological_process	0.0034796	0.10035	12	151	630	19615	ENSG00000108561,ENSG00000125753,ENSG00000101412,ENSG00000164924,ENSG00000166913,ENSG00000169375,ENSG00000099956,ENSG00000134308,ENSG00000036257,ENSG00000170027,ENSG00000157212,ENSG00000137486
GO:0001055	RNA polymerase II activity	molecular_function	0.0034867	0.10042	2	151	12	19615	ENSG00000102978,ENSG00000181222
GO:0000289	nuclear-transcribed mRNA poly(A) tail shortening	biological_process	0.0035119	0.10101	3	151	40	19615	ENSG00000135473,ENSG00000141543,ENSG00000123908
GO:0070585	protein localization to mitochondrion	biological_process	0.0035397	0.10167	6	151	191	19615	ENSG00000134308,ENSG00000164924,ENSG00000101412,ENSG00000170027,ENSG00000080824,ENSG00000166913
GO:0031057	negative regulation of histone modification	biological_process	0.0035513	0.10186	3	151	39	19615	ENSG00000169375,ENSG00000157933,ENSG00000099956
GO:0038110	interleukin-2-mediated signaling pathway	biological_process	0.0035625	0.10205	2	151	12	19615	ENSG00000162434,ENSG00000105639
GO:1904385	cellular response to angiotensin	biological_process	0.0035724	0.10219	2	151	12	19615	ENSG00000173039,ENSG00000049618
GO:0060707	trophoblast giant cell differentiation	biological_process	0.003597	0.10276	2	151	12	19615	ENSG00000124216,ENSG00000057657
GO:0014842	regulation of satellite cell proliferation	biological_process	0.0036286	0.10352	2	151	12	19615	ENSG00000122180,ENSG00000096968
GO:0014870	response to muscle inactivity	biological_process	0.0036487	0.10374	2	151	12	19615	ENSG00000122180,ENSG00000183873
GO:0061450	trophoblast cell migration	biological_process	0.0036508	0.10374	2	151	12	19615	ENSG00000108561,ENSG00000123908
GO:1901163	regulation of trophoblast cell migration	biological_process	0.0036508	0.10374	2	151	12	19615	ENSG00000108561,ENSG00000123908
GO:0090239	regulation of histone H4 acetylation	biological_process	0.0036675	0.10404	2	151	12	19615	ENSG00000137486,ENSG00000099956
GO:1902808	positive regulation of cell cycle G1/S phase transition	biological_process	0.0036744	0.10404	3	151	41	19615	ENSG00000139842,ENSG00000155858,ENSG00000158290
GO:0048585	negative regulation of response to stimulus	biological_process	0.0036761	0.10404	22	151	1543	19615	ENSG00000158941,ENSG00000157933,ENSG00000140009,ENSG00000127616,ENSG00000057657,ENSG00000141480,ENSG00000105229,ENSG00000008405,ENSG00000173039,ENSG00000105639,ENSG00000106462,ENSG00000106443,ENSG00000124216,ENSG00000116478,ENSG00000110092,ENSG00000165819,ENSG00000036257,ENSG00000129474,ENSG00000137486,ENSG00000108561,ENSG00000101255,ENSG00000166913
GO:1901361	organic cyclic compound catabolic process	biological_process	0.0037078	0.10479	11	151	558	19615	ENSG00000134698,ENSG00000164167,ENSG00000126070,ENSG00000092847,ENSG00000123908,ENSG00000141543,ENSG00000135473,ENSG00000162385,ENSG00000197406,ENSG00000122180,ENSG00000165819
GO:0000993	RNA polymerase II core binding	molecular_function	0.0037799	0.10669	3	151	41	19615	ENSG00000092847,ENSG00000158941,ENSG00000123908
GO:0043922	negative regulation by host of viral transcription	biological_process	0.0038074	0.10733	2	151	12	19615	ENSG00000116478,ENSG00000177606
GO:0000775	chromosome, centromeric region	cellular_component	0.0038355	0.10798	6	151	194	19615	ENSG00000119772,ENSG00000094916,ENSG00000108468,ENSG00000169375,ENSG00000124216,ENSG00000170584
GO:0061061	muscle structure development	biological_process	0.0038438	0.10806	12	151	629	19615	ENSG00000106462,ENSG00000108840,ENSG00000129152,ENSG00000060069,ENSG00000164916,ENSG00000141480,ENSG00000116604,ENSG00000157933,ENSG00000172301,ENSG00000122180,ENSG00000104177,ENSG00000007392
GO:0060766	negative regulation of androgen receptor signaling pathway	biological_process	0.0038564	0.10828	2	151	12	19615	ENSG00000127616,ENSG00000116478
GO:0001650	fibrillar center	cellular_component	0.0039318	0.11025	5	151	135	19615	ENSG00000198900,ENSG00000099956,ENSG00000105202,ENSG00000109534,ENSG00000006062
GO:0031056	regulation of histone modification	biological_process	0.0039594	0.11087	5	151	134	19615	ENSG00000137486,ENSG00000169375,ENSG00000157212,ENSG00000157933,ENSG00000099956
GO:0007154	cell communication	biological_process	0.0039761	0.1112	68	151	6703	19615	ENSG00000170027,ENSG00000100462,ENSG00000139874,ENSG00000124795,ENSG00000165819,ENSG00000126070,ENSG00000186654,ENSG00000123908,ENSG00000158941,ENSG00000141543,ENSG00000162434,ENSG00000080824,ENSG00000129152,ENSG00000134046,ENSG00000008405,ENSG00000092847,ENSG00000129474,ENSG00000078142,ENSG00000137486,ENSG00000110092,ENSG00000116478,ENSG00000076604,ENSG00000183873,ENSG00000108561,ENSG00000186908…
GO:0009888	tissue development	biological_process	0.0039988	0.11168	27	151	2048	19615	ENSG00000173039,ENSG00000096968,ENSG00000125753,ENSG00000177606,ENSG00000116455,ENSG00000106462,ENSG00000060069,ENSG00000129152,ENSG00000124216,ENSG00000127616,ENSG00000057657,ENSG00000198353,ENSG00000157933,ENSG00000116604,ENSG00000007392,ENSG00000122180,ENSG00000135446,ENSG00000115414,ENSG00000141480,ENSG00000157212,ENSG00000158055,ENSG00000110092,ENSG00000116478,ENSG00000197406,ENSG00000014216…
GO:0009611	response to wounding	biological_process	0.0040211	0.11203	16	151	990	19615	ENSG00000158055,ENSG00000164924,ENSG00000108561,ENSG00000116478,ENSG00000137486,ENSG00000129474,ENSG00000177606,ENSG00000096968,ENSG00000173039,ENSG00000129152,ENSG00000106462,ENSG00000151914,ENSG00000115414,ENSG00000122180,ENSG00000141480,ENSG00000094916
GO:0007517	muscle organ development	biological_process	0.0040219	0.11203	9	151	396	19615	ENSG00000164916,ENSG00000060069,ENSG00000129152,ENSG00000122180,ENSG00000007392,ENSG00000116604,ENSG00000157933,ENSG00000172301,ENSG00000141480
GO:1901652	response to peptide	biological_process	0.0040987	0.11383	10	151	477	19615	ENSG00000105639,ENSG00000101255,ENSG00000096968,ENSG00000173039,ENSG00000008405,ENSG00000049618,ENSG00000108840,ENSG00000139874,ENSG00000135446,ENSG00000170027
GO:0035723	interleukin-15-mediated signaling pathway	biological_process	0.0041024	0.11383	2	151	13	19615	ENSG00000105639,ENSG00000162434
GO:0071350	cellular response to interleukin-15	biological_process	0.0041024	0.11383	2	151	13	19615	ENSG00000105639,ENSG00000162434
GO:0000974	Prp19 complex	cellular_component	0.0042294	0.1172	2	151	13	19615	ENSG00000181222,ENSG00000132792
GO:0014857	regulation of skeletal muscle cell proliferation	biological_process	0.0042552	0.11776	2	151	13	19615	ENSG00000096968,ENSG00000122180
GO:0071352	cellular response to interleukin-2	biological_process	0.0043014	0.11888	2	151	13	19615	ENSG00000162434,ENSG00000105639
GO:0016580	Sin3 complex	cellular_component	0.0043363	0.11958	2	151	13	19615	ENSG00000116478,ENSG00000169375
GO:0016575	histone deacetylation	biological_process	0.004338	0.11958	4	151	85	19615	ENSG00000108840,ENSG00000169375,ENSG00000157933,ENSG00000116478
GO:0032784	regulation of DNA-templated transcription, elongation	biological_process	0.0043552	0.1199	3	151	43	19615	ENSG00000106462,ENSG00000196235,ENSG00000158941
GO:0014841	skeletal muscle satellite cell proliferation	biological_process	0.0043993	0.12094	2	151	13	19615	ENSG00000096968,ENSG00000122180
GO:0065009	regulation of molecular function	biological_process	0.0044042	0.12094	39	151	3350	19615	ENSG00000143321,ENSG00000076604,ENSG00000110092,ENSG00000099956,ENSG00000137486,ENSG00000129474,ENSG00000006607,ENSG00000180198,ENSG00000135446,ENSG00000115414,ENSG00000140009,ENSG00000127616,ENSG00000141480,ENSG00000177606,ENSG00000173039,ENSG00000096968,ENSG00000169375,ENSG00000006062,ENSG00000170027,ENSG00000014216,ENSG00000104852,ENSG00000158055,ENSG00000101412,ENSG00000101255,ENSG00000166913…
GO:0005856	cytoskeleton	cellular_component	0.0044235	0.12131	27	151	2069	19615	ENSG00000157933,ENSG00000138411,ENSG00000132341,ENSG00000080503,ENSG00000082397,ENSG00000137098,ENSG00000105397,ENSG00000105639,ENSG00000125753,ENSG00000096968,ENSG00000162434,ENSG00000162692,ENSG00000060069,ENSG00000151914,ENSG00000170584,ENSG00000076604,ENSG00000036257,ENSG00000196230,ENSG00000064703,ENSG00000129474,ENSG00000102978,ENSG00000179335,ENSG00000006607,ENSG00000101412,ENSG00000074201…
GO:0032092	positive regulation of protein binding	biological_process	0.0044761	0.12259	4	151	86	19615	ENSG00000137486,ENSG00000132341,ENSG00000076604,ENSG00000101255
GO:0035257	nuclear hormone receptor binding	molecular_function	0.0045446	0.12431	5	151	139	19615	ENSG00000137486,ENSG00000132341,ENSG00000129152,ENSG00000008405,ENSG00000127616
GO:0048742	regulation of skeletal muscle fiber development	biological_process	0.0045568	0.12448	2	151	13	19615	ENSG00000122180,ENSG00000129152
GO:0004407	histone deacetylase activity	molecular_function	0.0045695	0.12467	3	151	43	19615	ENSG00000169375,ENSG00000108840,ENSG00000116478
GO:0070316	regulation of G0 to G1 transition	biological_process	0.0045893	0.12505	3	151	44	19615	ENSG00000101412,ENSG00000106462,ENSG00000094916
GO:0006367	transcription initiation from RNA polymerase II promoter	biological_process	0.0046387	0.12623	6	151	200	19615	ENSG00000102978,ENSG00000157212,ENSG00000181222,ENSG00000110092,ENSG00000140009,ENSG00000135446
GO:0044728	DNA methylation or demethylation	biological_process	0.0046848	0.12732	4	151	87	19615	ENSG00000106462,ENSG00000100462,ENSG00000119772,ENSG00000134046
GO:0070672	response to interleukin-15	biological_process	0.0047619	0.12925	2	151	14	19615	ENSG00000162434,ENSG00000105639
GO:0033558	protein deacetylase activity	molecular_function	0.0048614	0.13179	3	151	44	19615	ENSG00000116478,ENSG00000169375,ENSG00000108840
GO:0010369	chromocenter	cellular_component	0.0048782	0.13207	2	151	14	19615	ENSG00000108468,ENSG00000094916
GO:0030111	regulation of Wnt signaling pathway	biological_process	0.0048902	0.13223	8	151	339	19615	ENSG00000036257,ENSG00000157933,ENSG00000110092,ENSG00000116478,ENSG00000158941,ENSG00000127616,ENSG00000213923,ENSG00000134046
GO:0001942	hair follicle development	biological_process	0.0049311	0.13317	4	151	87	19615	ENSG00000116478,ENSG00000173039,ENSG00000124216,ENSG00000162601
GO:1903322	positive regulation of protein modification by small protein conjugation or removal	biological_process	0.0049551	0.13361	6	151	204	19615	ENSG00000137486,ENSG00000141480,ENSG00000157212,ENSG00000105229,ENSG00000036257,ENSG00000101255
GO:0001741	XY body	cellular_component	0.0049603	0.13361	2	151	14	19615	ENSG00000119772,ENSG00000099956
GO:0070669	response to interleukin-2	biological_process	0.0049802	0.13398	2	151	14	19615	ENSG00000162434,ENSG00000105639
GO:0001091	RNA polymerase II basal transcription factor binding	molecular_function	0.0049866	0.13398	2	151	14	19615	ENSG00000105202,ENSG00000060069
GO:0040008	regulation of growth	biological_process	0.0050389	0.13522	12	151	658	19615	ENSG00000060069,ENSG00000129152,ENSG00000168395,ENSG00000082397,ENSG00000080503,ENSG00000135446,ENSG00000115414,ENSG00000127616,ENSG00000158941,ENSG00000197406,ENSG00000140009,ENSG00000188375
GO:1903310	positive regulation of chromatin modification	biological_process	0.0050457	0.13523	4	151	89	19615	ENSG00000137486,ENSG00000169375,ENSG00000157212,ENSG00000099956
GO:0014856	skeletal muscle cell proliferation	biological_process	0.0050827	0.13605	2	151	14	19615	ENSG00000122180,ENSG00000096968
GO:0032785	negative regulation of DNA-templated transcription, elongation	biological_process	0.0051152	0.13674	2	151	14	19615	ENSG00000196235,ENSG00000106462
GO:0072331	signal transduction by p53 class mediator	biological_process	0.0051237	0.1368	7	151	271	19615	ENSG00000101412,ENSG00000126457,ENSG00000116478,ENSG00000168395,ENSG00000124216,ENSG00000100462,ENSG00000157212
GO:0016202	regulation of striated muscle tissue development	biological_process	0.0051766	0.13804	5	151	143	19615	ENSG00000007392,ENSG00000122180,ENSG00000129152,ENSG00000060069,ENSG00000141480
GO:0071824	protein-DNA complex subunit organization	biological_process	0.0052752	0.14049	7	151	275	19615	ENSG00000139842,ENSG00000158290,ENSG00000073584,ENSG00000127483,ENSG00000127616,ENSG00000099956,ENSG00000188375
GO:0098773	skin epidermis development	biological_process	0.0053281	0.14172	4	151	89	19615	ENSG00000162601,ENSG00000124216,ENSG00000173039,ENSG00000116478
GO:0035722	interleukin-12-mediated signaling pathway	biological_process	0.0054342	0.14418	3	151	47	19615	ENSG00000096968,ENSG00000105397,ENSG00000162434
GO:0071349	cellular response to interleukin-12	biological_process	0.0054342	0.14418	3	151	47	19615	ENSG00000162434,ENSG00000105397,ENSG00000096968
GO:1901861	regulation of muscle tissue development	biological_process	0.0054752	0.14509	5	151	145	19615	ENSG00000122180,ENSG00000007392,ENSG00000141480,ENSG00000129152,ENSG00000060069
GO:0000956	nuclear-transcribed mRNA catabolic process	biological_process	0.0055725	0.14748	6	151	212	19615	ENSG00000092847,ENSG00000141543,ENSG00000135473,ENSG00000162385,ENSG00000123908,ENSG00000164167
GO:0045023	G0 to G1 transition	biological_process	0.0056013	0.14806	3	151	47	19615	ENSG00000106462,ENSG00000094916,ENSG00000101412
GO:0044444	cytoplasmic part	cellular_component	0.0056502	0.14913	89	151	9513	19615	ENSG00000170027,ENSG00000100462,ENSG00000134884,ENSG00000124784,ENSG00000064703,ENSG00000196230,ENSG00000172062,ENSG00000165819,ENSG00000124795,ENSG00000126070,ENSG00000121380,ENSG00000158290,ENSG00000186654,ENSG00000123908,ENSG00000082397,ENSG00000172301,ENSG00000158941,ENSG00000141543,ENSG00000172432,ENSG00000164167,ENSG00000108840,ENSG00000116455,ENSG00000129152,ENSG00000171989,ENSG00000080824…
GO:0014854	response to inactivity	biological_process	0.0056559	0.14913	2	151	15	19615	ENSG00000183873,ENSG00000122180
GO:0060397	JAK-STAT cascade involved in growth hormone signaling pathway	biological_process	0.0056831	0.14937	2	151	15	19615	ENSG00000105639,ENSG00000096968
GO:0030182	neuron differentiation	biological_process	0.0056854	0.14937	19	151	1287	19615	ENSG00000049618,ENSG00000006607,ENSG00000158290,ENSG00000197406,ENSG00000170027,ENSG00000096968,ENSG00000125753,ENSG00000177606,ENSG00000108840,ENSG00000119772,ENSG00000106462,ENSG00000080824,ENSG00000057657,ENSG00000157933,ENSG00000126457,ENSG00000104177,ENSG00000266028,ENSG00000115414,ENSG00000082397
GO:0042754	negative regulation of circadian rhythm	biological_process	0.005686	0.14937	2	151	15	19615	ENSG00000169375,ENSG00000008405
GO:1990776	response to angiotensin	biological_process	0.0057231	0.15016	2	151	15	19615	ENSG00000173039,ENSG00000049618
GO:0016074	snoRNA metabolic process	biological_process	0.0057328	0.15023	2	151	15	19615	ENSG00000109534,ENSG00000105202
GO:0048634	regulation of muscle organ development	biological_process	0.0058298	0.15258	5	151	147	19615	ENSG00000141480,ENSG00000129152,ENSG00000060069,ENSG00000007392,ENSG00000122180
GO:0001654	eye development	biological_process	0.0058793	0.15369	8	151	346	19615	ENSG00000158055,ENSG00000177606,ENSG00000135446,ENSG00000197406,ENSG00000157933,ENSG00000116478,ENSG00000127616,ENSG00000057657
GO:0043175	RNA polymerase core enzyme binding	molecular_function	0.0058985	0.154	3	151	48	19615	ENSG00000123908,ENSG00000092847,ENSG00000158941
GO:0005524	ATP binding	molecular_function	0.0059221	0.15429	21	151	1496	19615	ENSG00000006062,ENSG00000165732,ENSG00000080824,ENSG00000162434,ENSG00000198900,ENSG00000096968,ENSG00000213923,ENSG00000105639,ENSG00000105397,ENSG00000080503,ENSG00000127616,ENSG00000141543,ENSG00000013441,ENSG00000135446,ENSG00000138430,ENSG00000101255,ENSG00000179335,ENSG00000283900,ENSG00000078142,ENSG00000124784,ENSG00000064703
GO:0044700	single organism signaling	biological_process	0.0059242	0.15429	66	151	6557	19615	ENSG00000139842,ENSG00000014216,ENSG00000166913,ENSG00000101255,ENSG00000101412,ENSG00000158055,ENSG00000049618,ENSG00000132341,ENSG00000105229,ENSG00000157212,ENSG00000197971,ENSG00000266028,ENSG00000126457,ENSG00000157933,ENSG00000162692,ENSG00000106462,ENSG00000213923,ENSG00000105639,ENSG00000102978,ENSG00000036257,ENSG00000143321,ENSG00000099956,ENSG00000134308,ENSG00000181222,ENSG00000168395…
GO:0044270	cellular nitrogen compound catabolic process	biological_process	0.0059506	0.15479	10	151	512	19615	ENSG00000162385,ENSG00000135473,ENSG00000141543,ENSG00000122180,ENSG00000165819,ENSG00000123908,ENSG00000092847,ENSG00000126070,ENSG00000164167,ENSG00000134698
GO:0035821	modification of morphology or physiology of other organism	biological_process	0.0060132	0.15622	5	151	151	19615	ENSG00000177606,ENSG00000127616,ENSG00000099956,ENSG00000116478,ENSG00000060069
GO:0048468	cell development	biological_process	0.0060279	0.15629	27	151	2096	19615	ENSG00000173039,ENSG00000096968,ENSG00000125753,ENSG00000177606,ENSG00000106462,ENSG00000129152,ENSG00000060069,ENSG00000124216,ENSG00000080824,ENSG00000057657,ENSG00000157933,ENSG00000126457,ENSG00000122180,ENSG00000115414,ENSG00000266028,ENSG00000080503,ENSG00000082397,ENSG00000108561,ENSG00000049618,ENSG00000006607,ENSG00000158290,ENSG00000064703,ENSG00000197406,ENSG00000036257,ENSG00000165819…
GO:0046700	heterocycle catabolic process	biological_process	0.0060312	0.15629	10	151	513	19615	ENSG00000134698,ENSG00000126070,ENSG00000164167,ENSG00000092847,ENSG00000123908,ENSG00000165819,ENSG00000122180,ENSG00000135473,ENSG00000141543,ENSG00000162385
GO:0070828	heterochromatin organization	biological_process	0.0060445	0.15629	2	151	15	19615	ENSG00000127483,ENSG00000124216
GO:0043161	proteasome-mediated ubiquitin-dependent protein catabolic process	biological_process	0.006045	0.15629	9	151	430	19615	ENSG00000213923,ENSG00000101255,ENSG00000036257,ENSG00000116663,ENSG00000158941,ENSG00000138411,ENSG00000137486,ENSG00000139842,ENSG00000141480
GO:0005912	adherens junction	cellular_component	0.006086	0.15715	10	151	509	19615	ENSG00000151914,ENSG00000166913,ENSG00000162434,ENSG00000096968,ENSG00000125753,ENSG00000164924,ENSG00000170027,ENSG00000014216,ENSG00000129474,ENSG00000134308
GO:0070671	response to interleukin-12	biological_process	0.0061191	0.15782	3	151	49	19615	ENSG00000096968,ENSG00000162434,ENSG00000105397
GO:0071363	cellular response to growth factor stimulus	biological_process	0.00615	0.15842	12	151	671	19615	ENSG00000141480,ENSG00000102978,ENSG00000122180,ENSG00000157933,ENSG00000181222,ENSG00000141543,ENSG00000162692,ENSG00000115053,ENSG00000177606,ENSG00000104852,ENSG00000101412,ENSG00000173039
GO:0023052	signaling	biological_process	0.006179	0.15898	66	151	6568	19615	ENSG00000123908,ENSG00000158941,ENSG00000141543,ENSG00000080824,ENSG00000162434,ENSG00000092847,ENSG00000134046,ENSG00000008405,ENSG00000100462,ENSG00000170027,ENSG00000139874,ENSG00000124795,ENSG00000165819,ENSG00000186654,ENSG00000126070,ENSG00000186908,ENSG00000124216,ENSG00000134698,ENSG00000106443,ENSG00000006062,ENSG00000096968,ENSG00000137486,ENSG00000078142,ENSG00000129474,ENSG00000076604…
GO:0070182	DNA polymerase binding	molecular_function	0.0062624	0.16093	2	151	16	19615	ENSG00000127616,ENSG00000080824
GO:0071391	cellular response to estrogen stimulus	biological_process	0.0063926	0.16408	3	151	48	19615	ENSG00000129152,ENSG00000139874,ENSG00000122180
GO:1903309	negative regulation of chromatin modification	biological_process	0.0064278	0.16465	3	151	48	19615	ENSG00000157933,ENSG00000099956,ENSG00000169375
GO:0033043	regulation of organelle organization	biological_process	0.0064307	0.16465	18	151	1228	19615	ENSG00000158055,ENSG00000164924,ENSG00000101412,ENSG00000108561,ENSG00000166913,ENSG00000180198,ENSG00000036257,ENSG00000099956,ENSG00000134308,ENSG00000137486,ENSG00000170027,ENSG00000100462,ENSG00000125753,ENSG00000169375,ENSG00000138411,ENSG00000157933,ENSG00000157212,ENSG00000141480
GO:0002031	G-protein coupled receptor internalization	biological_process	0.0064527	0.16502	2	151	16	19615	ENSG00000141480,ENSG00000137486
GO:0004386	helicase activity	molecular_function	0.0064726	0.16533	5	151	153	19615	ENSG00000080503,ENSG00000165732,ENSG00000141543,ENSG00000127616,ENSG00000064703
GO:0014874	response to stimulus involved in regulation of muscle adaptation	biological_process	0.0064959	0.16571	2	151	16	19615	ENSG00000183873,ENSG00000122180
GO:0070822	Sin3-type complex	cellular_component	0.0065032	0.16571	2	151	16	19615	ENSG00000116478,ENSG00000169375
GO:1903308	regulation of chromatin modification	biological_process	0.0065477	0.16654	5	151	151	19615	ENSG00000157933,ENSG00000099956,ENSG00000137486,ENSG00000169375,ENSG00000157212
GO:0031434	mitogen-activated protein kinase kinase binding	molecular_function	0.0065514	0.16654	2	151	16	19615	ENSG00000137486,ENSG00000101255
GO:0043687	post-translational protein modification	biological_process	0.0065805	0.16708	9	151	438	19615	ENSG00000139842,ENSG00000116663,ENSG00000036257,ENSG00000115414,ENSG00000138663,ENSG00000111652,ENSG00000158290,ENSG00000128595,ENSG00000132716
GO:0005080	protein kinase C binding	molecular_function	0.0066257	0.16802	3	151	49	19615	ENSG00000108561,ENSG00000170027,ENSG00000108840
GO:0080134	regulation of response to stress	biological_process	0.0066732	0.16903	22	151	1629	19615	ENSG00000014216,ENSG00000129474,ENSG00000078142,ENSG00000139842,ENSG00000076604,ENSG00000124795,ENSG00000108561,ENSG00000105397,ENSG00000141480,ENSG00000105229,ENSG00000157212,ENSG00000158941,ENSG00000126457,ENSG00000129152,ENSG00000169375,ENSG00000080824,ENSG00000162434,ENSG00000124216,ENSG00000173039,ENSG00000008405,ENSG00000096968,ENSG00000196235
GO:0017136	NAD-dependent histone deacetylase activity	molecular_function	0.0067052	0.16964	2	151	16	19615	ENSG00000116478,ENSG00000108840
GO:0008143	poly(A) binding	molecular_function	0.0067197	0.1698	2	151	16	19615	ENSG00000141543,ENSG00000112232
GO:0048732	gland development	biological_process	0.0067965	0.17154	9	151	434	19615	ENSG00000100462,ENSG00000014216,ENSG00000036257,ENSG00000110092,ENSG00000116455,ENSG00000106462,ENSG00000177606,ENSG00000173039,ENSG00000096968
GO:0005159	insulin-like growth factor receptor binding	molecular_function	0.0068132	0.17175	2	151	16	19615	ENSG00000170027,ENSG00000137486
GO:2001252	positive regulation of chromosome organization	biological_process	0.0069638	0.17534	5	151	155	19615	ENSG00000157212,ENSG00000169375,ENSG00000137486,ENSG00000099956,ENSG00000036257
GO:0010035	response to inorganic substance	biological_process	0.0069999	0.17604	10	151	519	19615	ENSG00000106462,ENSG00000119772,ENSG00000162692,ENSG00000173039,ENSG00000183873,ENSG00000177606,ENSG00000141543,ENSG00000110092,ENSG00000135446,ENSG00000122180
GO:0003824	catalytic activity	molecular_function	0.0070993	0.17833	61	151	6033	19615	ENSG00000057657,ENSG00000127616,ENSG00000135473,ENSG00000013441,ENSG00000135446,ENSG00000105397,ENSG00000186908,ENSG00000096968,ENSG00000006062,ENSG00000165732,ENSG00000169375,ENSG00000060069,ENSG00000138663,ENSG00000110092,ENSG00000116478,ENSG00000181222,ENSG00000147364,ENSG00000036257,ENSG00000116663,ENSG00000166446,ENSG00000179335,ENSG00000102978,ENSG00000078142,ENSG00000187778,ENSG00000164924…
GO:0019897	extrinsic component of plasma membrane	cellular_component	0.0071274	0.17883	5	151	155	19615	ENSG00000105639,ENSG00000096968,ENSG00000137486,ENSG00000162434,ENSG00000105397
GO:0005102	receptor binding	molecular_function	0.00716	0.17943	21	151	1539	19615	ENSG00000141480,ENSG00000105397,ENSG00000132341,ENSG00000140009,ENSG00000127616,ENSG00000115414,ENSG00000151914,ENSG00000162434,ENSG00000129152,ENSG00000162692,ENSG00000096968,ENSG00000008405,ENSG00000105639,ENSG00000170027,ENSG00000137486,ENSG00000196230,ENSG00000073584,ENSG00000143321,ENSG00000076604,ENSG00000036257,ENSG00000108561
GO:0014013	regulation of gliogenesis	biological_process	0.0073047	0.18186	4	151	98	19615	ENSG00000106462,ENSG00000100462,ENSG00000157933,ENSG00000173039
GO:0036333	hepatocyte homeostasis	biological_process	0.0073678	0.18186	1	151	1	19615	ENSG00000106462
GO:0040007	growth	biological_process	0.0073939	0.18186	15	151	958	19615	ENSG00000080503,ENSG00000082397,ENSG00000140009,ENSG00000197406,ENSG00000158941,ENSG00000188375,ENSG00000127616,ENSG00000115414,ENSG00000135446,ENSG00000122180,ENSG00000106462,ENSG00000080824,ENSG00000168395,ENSG00000129152,ENSG00000060069
GO:2000003	positive regulation of DNA damage checkpoint	biological_process	0.0074186	0.18186	1	151	1	19615	ENSG00000158941
GO:1990654	sebum secreting cell proliferation	biological_process	0.0074275	0.18186	1	151	1	19615	ENSG00000057657
GO:0070551	endoribonuclease activity, cleaving siRNA-paired mRNA	molecular_function	0.0074362	0.18186	1	151	1	19615	ENSG00000123908
GO:0090624	endoribonuclease activity, cleaving miRNA-paired mRNA	molecular_function	0.0074362	0.18186	1	151	1	19615	ENSG00000123908
GO:0090625	mRNA cleavage involved in gene silencing by siRNA	biological_process	0.0074362	0.18186	1	151	1	19615	ENSG00000123908
GO:0035400	histone tyrosine kinase activity	molecular_function	0.007459	0.18186	1	151	1	19615	ENSG00000096968
GO:0035401	histone kinase activity (H3-Y41 specific)	molecular_function	0.007459	0.18186	1	151	1	19615	ENSG00000096968
GO:0035406	histone-tyrosine phosphorylation	biological_process	0.007459	0.18186	1	151	1	19615	ENSG00000096968
GO:0035409	histone H3-Y41 phosphorylation	biological_process	0.007459	0.18186	1	151	1	19615	ENSG00000096968
GO:0072714	response to selenite ion	biological_process	0.0074737	0.18186	1	151	1	19615	ENSG00000141543
GO:0072715	cellular response to selenite ion	biological_process	0.0074737	0.18186	1	151	1	19615	ENSG00000141543
GO:1904569	regulation of selenocysteine incorporation	biological_process	0.0074737	0.18186	1	151	1	19615	ENSG00000141543
GO:1904570	negative regulation of selenocysteine incorporation	biological_process	0.0074737	0.18186	1	151	1	19615	ENSG00000141543
GO:1904572	negative regulation of mRNA binding	biological_process	0.0074737	0.18186	1	151	1	19615	ENSG00000141543
GO:1904573	regulation of selenocysteine insertion sequence binding	biological_process	0.0074737	0.18186	1	151	1	19615	ENSG00000141543
GO:1904574	negative regulation of selenocysteine insertion sequence binding	biological_process	0.0074737	0.18186	1	151	1	19615	ENSG00000141543
GO:0045219	regulation of FasL biosynthetic process	biological_process	0.0074767	0.18186	1	151	1	19615	ENSG00000105639
GO:0045221	negative regulation of FasL biosynthetic process	biological_process	0.0074767	0.18186	1	151	1	19615	ENSG00000105639
GO:0003363	lamellipodium assembly involved in ameboidal cell migration	biological_process	0.0074871	0.18186	1	151	1	19615	ENSG00000266028
GO:0031896	V2 vasopressin receptor binding	molecular_function	0.0074975	0.18186	1	151	1	19615	ENSG00000137486
GO:1901675	negative regulation of histone H3-K27 acetylation	biological_process	0.0075023	0.18186	1	151	1	19615	ENSG00000169375
GO:0097298	regulation of nucleus size	biological_process	0.0075089	0.18186	1	151	1	19615	ENSG00000127483
GO:1990729	primary miRNA modification	biological_process	0.0075101	0.18186	1	151	1	19615	ENSG00000165819
GO:1990744	primary miRNA methylation	biological_process	0.0075101	0.18186	1	151	1	19615	ENSG00000165819
GO:0031859	platelet activating factor receptor binding	molecular_function	0.0075142	0.18186	1	151	1	19615	ENSG00000141480
GO:0006117	acetaldehyde metabolic process	biological_process	0.0075144	0.18186	1	151	1	19615	ENSG00000173039
GO:0035525	NF-kappaB p50/p65 complex	cellular_component	0.0075144	0.18186	1	151	1	19615	ENSG00000173039
GO:0034979	NAD-dependent protein deacetylase activity	molecular_function	0.0075225	0.18186	2	151	17	19615	ENSG00000108840,ENSG00000116478
GO:0019221	cytokine-mediated signaling pathway	biological_process	0.0075602	0.18256	13	151	789	19615	ENSG00000105639,ENSG00000164924,ENSG00000096968,ENSG00000173039,ENSG00000162692,ENSG00000080824,ENSG00000162434,ENSG00000006062,ENSG00000115414,ENSG00000127616,ENSG00000110092,ENSG00000105397,ENSG00000105229
GO:0014737	positive regulation of muscle atrophy	biological_process	0.0076494	0.1845	1	151	1	19615	ENSG00000122180
GO:0070161	anchoring junction	cellular_component	0.0076583	0.1845	10	151	526	19615	ENSG00000134308,ENSG00000014216,ENSG00000170027,ENSG00000129474,ENSG00000096968,ENSG00000125753,ENSG00000164924,ENSG00000151914,ENSG00000166913,ENSG00000162434
GO:0032559	adenyl ribonucleotide binding	molecular_function	0.0076666	0.1845	21	151	1531	19615	ENSG00000101255,ENSG00000138430,ENSG00000064703,ENSG00000283900,ENSG00000179335,ENSG00000078142,ENSG00000124784,ENSG00000096968,ENSG00000198900,ENSG00000213923,ENSG00000105639,ENSG00000006062,ENSG00000165732,ENSG00000162434,ENSG00000080824,ENSG00000127616,ENSG00000141543,ENSG00000013441,ENSG00000135446,ENSG00000105397,ENSG00000080503
GO:0060806	negative regulation of cell differentiation involved in embryonic placenta development	biological_process	0.007689	0.18483	1	151	1	19615	ENSG00000124216
GO:0033798	thyroxine 5-deiodinase activity	molecular_function	0.0077932	0.18713	1	151	1	19615	ENSG00000197406
GO:0005635	nuclear envelope	cellular_component	0.0078188	0.18753	9	151	447	19615	ENSG00000134748,ENSG00000101255,ENSG00000151914,ENSG00000180198,ENSG00000196230,ENSG00000267680,ENSG00000135446,ENSG00000094916,ENSG00000132341
GO:0035639	purine ribonucleoside triphosphate binding	molecular_function	0.0078281	0.18754	24	151	1841	19615	ENSG00000283900,ENSG00000179335,ENSG00000078142,ENSG00000124784,ENSG00000064703,ENSG00000196230,ENSG00000138430,ENSG00000101255,ENSG00000105397,ENSG00000080503,ENSG00000132341,ENSG00000127616,ENSG00000141543,ENSG00000172432,ENSG00000013441,ENSG00000135446,ENSG00000006062,ENSG00000165732,ENSG00000080824,ENSG00000162434,ENSG00000198900,ENSG00000096968,ENSG00000213923,ENSG00000105639
GO:1904019	epithelial cell apoptotic process	biological_process	0.007868	0.18813	4	151	101	19615	ENSG00000096968,ENSG00000101412,ENSG00000119772,ENSG00000105229
GO:0043488	regulation of mRNA stability	biological_process	0.0078704	0.18813	5	151	160	19615	ENSG00000099622,ENSG00000164924,ENSG00000101412,ENSG00000165819,ENSG00000166913
GO:0019827	stem cell population maintenance	biological_process	0.007885	0.18826	5	151	158	19615	ENSG00000139842,ENSG00000102978,ENSG00000165819,ENSG00000181222,ENSG00000157933
GO:0030308	negative regulation of cell growth	biological_process	0.0079387	0.18933	5	151	160	19615	ENSG00000127616,ENSG00000140009,ENSG00000158941,ENSG00000080503,ENSG00000060069
GO:0045120	pronucleus	cellular_component	0.0081114	0.19322	2	151	18	19615	ENSG00000106462,ENSG00000108468
GO:0044093	positive regulation of molecular function	biological_process	0.0081247	0.19322	23	151	1750	19615	ENSG00000115414,ENSG00000266028,ENSG00000140009,ENSG00000157933,ENSG00000127616,ENSG00000132341,ENSG00000177606,ENSG00000134046,ENSG00000173039,ENSG00000096968,ENSG00000080824,ENSG00000106462,ENSG00000108840,ENSG00000006062,ENSG00000076604,ENSG00000110092,ENSG00000099956,ENSG00000137486,ENSG00000129474,ENSG00000158055,ENSG00000101255,ENSG00000166913,ENSG00000186654
GO:0070848	response to growth factor	biological_process	0.0081289	0.19322	12	151	696	19615	ENSG00000101412,ENSG00000104852,ENSG00000177606,ENSG00000173039,ENSG00000115053,ENSG00000162692,ENSG00000122180,ENSG00000181222,ENSG00000157933,ENSG00000141543,ENSG00000102978,ENSG00000141480
GO:0034390	smooth muscle cell apoptotic process	biological_process	0.0081663	0.19367	2	151	18	19615	ENSG00000141480,ENSG00000137486
GO:0034391	regulation of smooth muscle cell apoptotic process	biological_process	0.0081663	0.19367	2	151	18	19615	ENSG00000137486,ENSG00000141480
GO:0000380	alternative mRNA splicing, via spliceosome	biological_process	0.0081755	0.19368	3	151	54	19615	ENSG00000129152,ENSG00000164609,ENSG00000162385
GO:0070102	interleukin-6-mediated signaling pathway	biological_process	0.008186	0.19371	2	151	18	19615	ENSG00000162434,ENSG00000096968
GO:0030554	adenyl nucleotide binding	molecular_function	0.0082213	0.19433	21	151	1541	19615	ENSG00000138430,ENSG00000101255,ENSG00000283900,ENSG00000179335,ENSG00000078142,ENSG00000124784,ENSG00000064703,ENSG00000006062,ENSG00000165732,ENSG00000080824,ENSG00000162434,ENSG00000198900,ENSG00000096968,ENSG00000105639,ENSG00000213923,ENSG00000105397,ENSG00000080503,ENSG00000127616,ENSG00000141543,ENSG00000013441,ENSG00000135446
GO:0008630	intrinsic apoptotic signaling pathway in response to DNA damage	biological_process	0.0082428	0.19462	4	151	103	19615	ENSG00000101412,ENSG00000158941,ENSG00000124216,ENSG00000105229
GO:1901741	positive regulation of myoblast fusion	biological_process	0.0082682	0.195	2	151	18	19615	ENSG00000122180,ENSG00000129152
GO:0031396	regulation of protein ubiquitination	biological_process	0.0082846	0.19501	7	151	297	19615	ENSG00000036257,ENSG00000101255,ENSG00000008405,ENSG00000080824,ENSG00000137486,ENSG00000141480,ENSG00000157212
GO:0032550	purine ribonucleoside binding	molecular_function	0.0082868	0.19501	24	151	1850	19615	ENSG00000124784,ENSG00000179335,ENSG00000283900,ENSG00000078142,ENSG00000064703,ENSG00000196230,ENSG00000138430,ENSG00000101255,ENSG00000132341,ENSG00000105397,ENSG00000080503,ENSG00000172432,ENSG00000013441,ENSG00000135446,ENSG00000127616,ENSG00000141543,ENSG00000162434,ENSG00000080824,ENSG00000006062,ENSG00000165732,ENSG00000213923,ENSG00000105639,ENSG00000198900,ENSG00000096968
GO:0014888	striated muscle adaptation	biological_process	0.008335	0.19592	3	151	54	19615	ENSG00000129152,ENSG00000106462,ENSG00000122180
GO:0071837	HMG box domain binding	molecular_function	0.0083933	0.19708	2	151	18	19615	ENSG00000198353,ENSG00000177606
GO:0032549	ribonucleoside binding	molecular_function	0.008441	0.19778	24	151	1853	19615	ENSG00000127616,ENSG00000141543,ENSG00000172432,ENSG00000013441,ENSG00000135446,ENSG00000105397,ENSG00000080503,ENSG00000132341,ENSG00000096968,ENSG00000198900,ENSG00000105639,ENSG00000213923,ENSG00000006062,ENSG00000165732,ENSG00000162434,ENSG00000080824,ENSG00000064703,ENSG00000196230,ENSG00000179335,ENSG00000283900,ENSG00000078142,ENSG00000124784,ENSG00000101255,ENSG00000138430
GO:0001883	purine nucleoside binding	molecular_function	0.0084419	0.19778	24	151	1853	19615	ENSG00000096968,ENSG00000198900,ENSG00000105639,ENSG00000213923,ENSG00000165732,ENSG00000006062,ENSG00000162434,ENSG00000080824,ENSG00000141543,ENSG00000127616,ENSG00000135446,ENSG00000013441,ENSG00000172432,ENSG00000080503,ENSG00000105397,ENSG00000132341,ENSG00000101255,ENSG00000138430,ENSG00000196230,ENSG00000064703,ENSG00000078142,ENSG00000283900,ENSG00000179335,ENSG00000124784
GO:1902275	regulation of chromatin organization	biological_process	0.0084963	0.19884	5	151	161	19615	ENSG00000137486,ENSG00000169375,ENSG00000157212,ENSG00000157933,ENSG00000099956
GO:0031958	corticosteroid receptor signaling pathway	biological_process	0.0085103	0.19894	2	151	18	19615	ENSG00000008405,ENSG00000096968
GO:0000416	positive regulation of histone H3-K36 methylation	biological_process	0.0086628	0.20228	1	151	1	19615	ENSG00000157212
GO:0001096	TFIIF-class transcription factor binding	molecular_function	0.0087535	0.20418	1	151	1	19615	ENSG00000060069
GO:0005665	DNA-directed RNA polymerase II, core complex	cellular_component	0.0087847	0.20468	2	151	19	19615	ENSG00000181222,ENSG00000102978
GO:0001882	nucleoside binding	molecular_function	0.0088126	0.20511	24	151	1860	19615	ENSG00000078142,ENSG00000283900,ENSG00000179335,ENSG00000124784,ENSG00000196230,ENSG00000064703,ENSG00000138430,ENSG00000101255,ENSG00000080503,ENSG00000105397,ENSG00000132341,ENSG00000141543,ENSG00000127616,ENSG00000135446,ENSG00000172432,ENSG00000013441,ENSG00000165732,ENSG00000006062,ENSG00000162434,ENSG00000080824,ENSG00000096968,ENSG00000198900,ENSG00000213923,ENSG00000105639
GO:0032434	regulation of proteasomal ubiquitin-dependent protein catabolic process	biological_process	0.0088336	0.20537	5	151	165	19615	ENSG00000213923,ENSG00000036257,ENSG00000101255,ENSG00000138411,ENSG00000158941
GO:0016363	nuclear matrix	cellular_component	0.0089774	0.20848	4	151	105	19615	ENSG00000157212,ENSG00000105229,ENSG00000119772,ENSG00000096968
GO:0042693	muscle cell fate commitment	biological_process	0.00904	0.20971	2	151	19	19615	ENSG00000122180,ENSG00000129152
GO:0042026	protein refolding	biological_process	0.0090764	0.21032	2	151	19	19615	ENSG00000104852,ENSG00000080824
GO:0043487	regulation of RNA stability	biological_process	0.0091056	0.21056	5	151	166	19615	ENSG00000166913,ENSG00000164924,ENSG00000101412,ENSG00000165819,ENSG00000099622
GO:0043010	camera-type eye development	biological_process	0.0091064	0.21056	7	151	298	19615	ENSG00000177606,ENSG00000135446,ENSG00000158055,ENSG00000127616,ENSG00000197406,ENSG00000116478,ENSG00000157933
GO:0018108	peptidyl-tyrosine phosphorylation	biological_process	0.0093074	0.21497	8	151	378	19615	ENSG00000162434,ENSG00000080824,ENSG00000096968,ENSG00000105639,ENSG00000105397,ENSG00000179335,ENSG00000141480,ENSG00000013441
GO:0004674	protein serine/threonine kinase activity	molecular_function	0.0093376	0.21543	9	151	452	19615	ENSG00000179335,ENSG00000283900,ENSG00000124784,ENSG00000110092,ENSG00000135446,ENSG00000013441,ENSG00000006062,ENSG00000198900,ENSG00000213923
GO:0046890	regulation of lipid biosynthetic process	biological_process	0.0093523	0.21554	5	151	167	19615	ENSG00000124216,ENSG00000132341,ENSG00000101255,ENSG00000135446,ENSG00000064703
GO:0086060	voltage-gated sodium channel activity involved in AV node cell action potential	molecular_function	0.0094265	0.21654	1	151	1	19615	ENSG00000183873
GO:0086061	voltage-gated sodium channel activity involved in bundle of His cell action potential	molecular_function	0.0094265	0.21654	1	151	1	19615	ENSG00000183873
GO:0086063	voltage-gated sodium channel activity involved in SA node cell action potential	molecular_function	0.0094265	0.21654	1	151	1	19615	ENSG00000183873
GO:0060359	response to ammonium ion	biological_process	0.0094416	0.21666	4	151	106	19615	ENSG00000108840,ENSG00000119772,ENSG00000169375,ENSG00000173039
GO:0033622	integrin activation	biological_process	0.009546	0.21863	2	151	19	19615	ENSG00000006607,ENSG00000115414
GO:0033044	regulation of chromosome organization	biological_process	0.0095713	0.21863	7	151	306	19615	ENSG00000157212,ENSG00000169375,ENSG00000137486,ENSG00000099956,ENSG00000138411,ENSG00000157933,ENSG00000036257
GO:1904235	regulation of substrate-dependent cell migration, cell attachment to substrate	biological_process	0.0095929	0.21863	1	151	1	19615	ENSG00000115414
GO:1904237	positive regulation of substrate-dependent cell migration, cell attachment to substrate	biological_process	0.0095929	0.21863	1	151	1	19615	ENSG00000115414
GO:2001202	negative regulation of transforming growth factor-beta secretion	biological_process	0.0095929	0.21863	1	151	1	19615	ENSG00000115414
GO:0031673	H zone	cellular_component	0.0095952	0.21863	1	151	1	19615	ENSG00000151914
GO:0043292	contractile fiber	cellular_component	0.0095999	0.21863	6	151	229	19615	ENSG00000151914,ENSG00000129152,ENSG00000183873,ENSG00000205571,ENSG00000172062,ENSG00000124795
GO:0035145	exon-exon junction complex	cellular_component	0.0096483	0.2195	2	151	20	19615	ENSG00000141543,ENSG00000162385
GO:0018212	peptidyl-tyrosine modification	biological_process	0.0097169	0.22083	8	151	381	19615	ENSG00000105639,ENSG00000096968,ENSG00000080824,ENSG00000162434,ENSG00000013441,ENSG00000141480,ENSG00000105397,ENSG00000179335
GO:0061659	ubiquitin-like protein ligase activity	molecular_function	0.0097425	0.22117	6	151	232	19615	ENSG00000138411,ENSG00000036257,ENSG00000116663,ENSG00000105229,ENSG00000158290,ENSG00000139842
GO:0019213	deacetylase activity	molecular_function	0.0098761	0.22396	3	151	57	19615	ENSG00000169375,ENSG00000108840,ENSG00000116478
GO:0001558	regulation of cell growth	biological_process	0.010036	0.22731	8	151	385	19615	ENSG00000060069,ENSG00000080503,ENSG00000082397,ENSG00000115414,ENSG00000127616,ENSG00000140009,ENSG00000158941,ENSG00000188375
GO:0030177	positive regulation of Wnt signaling pathway	biological_process	0.010045	0.22731	5	151	169	19615	ENSG00000213923,ENSG00000127616,ENSG00000157933,ENSG00000134046,ENSG00000158941
GO:0006304	DNA modification	biological_process	0.01011	0.22817	4	151	109	19615	ENSG00000100462,ENSG00000119772,ENSG00000106462,ENSG00000134046
GO:0002029	desensitization of G-protein coupled receptor protein signaling pathway	biological_process	0.010116	0.22817	2	151	20	19615	ENSG00000137486,ENSG00000141480
GO:0022401	negative adaptation of signaling pathway	biological_process	0.010116	0.22817	2	151	20	19615	ENSG00000137486,ENSG00000141480
GO:1901739	regulation of myoblast fusion	biological_process	0.010129	0.22823	2	151	20	19615	ENSG00000122180,ENSG00000129152
GO:0032555	purine ribonucleotide binding	molecular_function	0.010296	0.23167	24	151	1884	19615	ENSG00000080503,ENSG00000105397,ENSG00000132341,ENSG00000141543,ENSG00000127616,ENSG00000135446,ENSG00000013441,ENSG00000172432,ENSG00000165732,ENSG00000006062,ENSG00000080824,ENSG00000162434,ENSG00000198900,ENSG00000096968,ENSG00000213923,ENSG00000105639,ENSG00000078142,ENSG00000179335,ENSG00000283900,ENSG00000124784,ENSG00000196230,ENSG00000064703,ENSG00000138430,ENSG00000101255
GO:0045663	positive regulation of myoblast differentiation	biological_process	0.010309	0.23167	2	151	20	19615	ENSG00000129152,ENSG00000122180
GO:0008266	poly(U) RNA binding	molecular_function	0.010314	0.23167	2	151	20	19615	ENSG00000187778,ENSG00000112232
GO:0030330	DNA damage response, signal transduction by p53 class mediator	biological_process	0.010345	0.23211	4	151	110	19615	ENSG00000124216,ENSG00000157212,ENSG00000101412,ENSG00000126457
GO:0045926	negative regulation of growth	biological_process	0.010363	0.23213	6	151	238	19615	ENSG00000127616,ENSG00000158941,ENSG00000140009,ENSG00000060069,ENSG00000168395,ENSG00000080503
GO:0032496	response to lipopolysaccharide	biological_process	0.010367	0.23213	7	151	313	19615	ENSG00000135446,ENSG00000177606,ENSG00000173039,ENSG00000057657,ENSG00000096968,ENSG00000162692,ENSG00000108840
GO:0070932	histone H3 deacetylation	biological_process	0.010419	0.23303	2	151	20	19615	ENSG00000108840,ENSG00000116478
GO:0048747	muscle fiber development	biological_process	0.01043	0.23305	3	151	56	19615	ENSG00000129152,ENSG00000122180,ENSG00000157933
GO:2000241	regulation of reproductive process	biological_process	0.010447	0.23318	4	151	110	19615	ENSG00000108561,ENSG00000116455,ENSG00000123908,ENSG00000124216
GO:0034728	nucleosome organization	biological_process	0.01049	0.23389	5	151	173	19615	ENSG00000188375,ENSG00000127616,ENSG00000073584,ENSG00000127483,ENSG00000099956
GO:0050839	cell adhesion molecule binding	molecular_function	0.010521	0.23434	9	151	468	19615	ENSG00000134884,ENSG00000132341,ENSG00000115414,ENSG00000166913,ENSG00000162692,ENSG00000138430,ENSG00000151914,ENSG00000164924,ENSG00000125753
GO:0006796	phosphate-containing compound metabolic process	biological_process	0.010551	0.23475	37	151	3308	19615	ENSG00000006062,ENSG00000060069,ENSG00000096968,ENSG00000177606,ENSG00000141480,ENSG00000105397,ENSG00000135446,ENSG00000115414,ENSG00000013441,ENSG00000138430,ENSG00000164924,ENSG00000078142,ENSG00000129474,ENSG00000179335,ENSG00000137486,ENSG00000110092,ENSG00000036257,ENSG00000076604,ENSG00000106462,ENSG00000162434,ENSG00000080824,ENSG00000129152,ENSG00000198900,ENSG00000008405,ENSG00000105639…
GO:0043408	regulation of MAPK cascade	biological_process	0.010562	0.23475	12	151	723	19615	ENSG00000115414,ENSG00000076604,ENSG00000126457,ENSG00000137486,ENSG00000141480,ENSG00000129474,ENSG00000100462,ENSG00000177606,ENSG00000101255,ENSG00000096968,ENSG00000106462,ENSG00000006062
GO:1901575	organic substance catabolic process	biological_process	0.010582	0.23495	25	151	2015	19615	ENSG00000197406,ENSG00000162385,ENSG00000116663,ENSG00000036257,ENSG00000165819,ENSG00000014216,ENSG00000137486,ENSG00000139842,ENSG00000101255,ENSG00000158290,ENSG00000126070,ENSG00000141543,ENSG00000135473,ENSG00000158941,ENSG00000138411,ENSG00000135446,ENSG00000122180,ENSG00000123908,ENSG00000141480,ENSG00000173039,ENSG00000092847,ENSG00000213923,ENSG00000134698,ENSG00000164167,ENSG00000080824
GO:0035994	response to muscle stretch	biological_process	0.010645	0.23609	2	151	19	19615	ENSG00000177606,ENSG00000173039
GO:0006293	nucleotide-excision repair, preincision complex stabilization	biological_process	0.010834	0.24004	2	151	21	19615	ENSG00000139842,ENSG00000158290
GO:0042246	tissue regeneration	biological_process	0.010879	0.24079	3	151	60	19615	ENSG00000122180,ENSG00000129152,ENSG00000106462
GO:0080135	regulation of cellular response to stress	biological_process	0.011031	0.24391	13	151	821	19615	ENSG00000080824,ENSG00000124216,ENSG00000008405,ENSG00000196235,ENSG00000157212,ENSG00000129474,ENSG00000105229,ENSG00000014216,ENSG00000139842,ENSG00000126457,ENSG00000158941,ENSG00000124795,ENSG00000076604
GO:0017076	purine nucleotide binding	molecular_function	0.011068	0.24446	24	151	1896	19615	ENSG00000124784,ENSG00000283900,ENSG00000179335,ENSG00000078142,ENSG00000064703,ENSG00000196230,ENSG00000138430,ENSG00000101255,ENSG00000132341,ENSG00000105397,ENSG00000080503,ENSG00000172432,ENSG00000013441,ENSG00000135446,ENSG00000127616,ENSG00000141543,ENSG00000080824,ENSG00000162434,ENSG00000006062,ENSG00000165732,ENSG00000213923,ENSG00000105639,ENSG00000198900,ENSG00000096968
GO:0032553	ribonucleotide binding	molecular_function	0.011261	0.24827	24	151	1899	19615	ENSG00000013441,ENSG00000172432,ENSG00000135446,ENSG00000127616,ENSG00000141543,ENSG00000132341,ENSG00000105397,ENSG00000080503,ENSG00000213923,ENSG00000105639,ENSG00000096968,ENSG00000198900,ENSG00000080824,ENSG00000162434,ENSG00000006062,ENSG00000165732,ENSG00000064703,ENSG00000196230,ENSG00000124784,ENSG00000283900,ENSG00000179335,ENSG00000078142,ENSG00000101255,ENSG00000138430
GO:0051052	regulation of DNA metabolic process	biological_process	0.011264	0.24827	8	151	393	19615	ENSG00000134046,ENSG00000177606,ENSG00000080824,ENSG00000124795,ENSG00000157212,ENSG00000141480,ENSG00000100462,ENSG00000139842
GO:0065004	protein-DNA complex assembly	biological_process	0.011364	0.25023	6	151	245	19615	ENSG00000188375,ENSG00000127483,ENSG00000127616,ENSG00000099956,ENSG00000158290,ENSG00000139842
GO:0001190	transcriptional activator activity, RNA polymerase II transcription factor binding	molecular_function	0.011406	0.25062	3	151	60	19615	ENSG00000080503,ENSG00000177606,ENSG00000127616
GO:0098811	transcriptional repressor activity, RNA polymerase II activating transcription factor binding	molecular_function	0.011406	0.25062	3	151	60	19615	ENSG00000127616,ENSG00000177606,ENSG00000080503
GO:0016049	cell growth	biological_process	0.011564	0.25384	9	151	475	19615	ENSG00000060069,ENSG00000080824,ENSG00000082397,ENSG00000080503,ENSG00000115414,ENSG00000127616,ENSG00000140009,ENSG00000158941,ENSG00000188375
GO:0090568	nuclear transcriptional repressor complex	cellular_component	0.011604	0.25445	2	151	21	19615	ENSG00000064703,ENSG00000116478
GO:0031400	negative regulation of protein modification process	biological_process	0.011622	0.25458	12	151	734	19615	ENSG00000137486,ENSG00000141480,ENSG00000170027,ENSG00000135446,ENSG00000157933,ENSG00000099956,ENSG00000169375,ENSG00000166913,ENSG00000177606,ENSG00000101255,ENSG00000173039,ENSG00000008405
GO:0061448	connective tissue development	biological_process	0.011641	0.25473	6	151	241	19615	ENSG00000135446,ENSG00000198353,ENSG00000173039,ENSG00000116604,ENSG00000124216,ENSG00000157212
GO:0006295	nucleotide-excision repair, DNA incision, 3'-to lesion	biological_process	0.011844	0.25878	2	151	22	19615	ENSG00000139842,ENSG00000158290
GO:0000717	nucleotide-excision repair, DNA duplex unwinding	biological_process	0.01185	0.25878	2	151	22	19615	ENSG00000158290,ENSG00000139842
GO:2000134	negative regulation of G1/S transition of mitotic cell cycle	biological_process	0.011923	0.2601	4	151	115	19615	ENSG00000106462,ENSG00000101412,ENSG00000126457,ENSG00000110092
GO:0060396	growth hormone receptor signaling pathway	biological_process	0.011939	0.26019	2	151	22	19615	ENSG00000105639,ENSG00000096968
GO:0009887	organ morphogenesis	biological_process	0.012119	0.26383	15	151	1008	19615	ENSG00000057657,ENSG00000198353,ENSG00000157933,ENSG00000197406,ENSG00000116604,ENSG00000116478,ENSG00000141543,ENSG00000036257,ENSG00000014216,ENSG00000141480,ENSG00000173039,ENSG00000183873,ENSG00000177606,ENSG00000158055,ENSG00000124216
GO:0023058	adaptation of signaling pathway	biological_process	0.012195	0.26522	2	151	22	19615	ENSG00000141480,ENSG00000137486
GO:0097367	carbohydrate derivative binding	molecular_function	0.012231	0.26572	27	151	2232	19615	ENSG00000078142,ENSG00000283900,ENSG00000179335,ENSG00000124784,ENSG00000196230,ENSG00000064703,ENSG00000143321,ENSG00000138430,ENSG00000108561,ENSG00000101255,ENSG00000080503,ENSG00000105397,ENSG00000132341,ENSG00000141543,ENSG00000127616,ENSG00000115414,ENSG00000135446,ENSG00000172432,ENSG00000013441,ENSG00000165732,ENSG00000006062,ENSG00000080824,ENSG00000162434,ENSG00000096968,ENSG00000198900…
GO:0042692	muscle cell differentiation	biological_process	0.012269	0.26617	8	151	394	19615	ENSG00000157933,ENSG00000122180,ENSG00000104177,ENSG00000141480,ENSG00000106462,ENSG00000108840,ENSG00000060069,ENSG00000129152
GO:0006360	transcription from RNA polymerase I promoter	biological_process	0.012276	0.26617	3	151	62	19615	ENSG00000115053,ENSG00000127616,ENSG00000099956
GO:0035064	methylated histone binding	molecular_function	0.012421	0.26903	3	151	62	19615	ENSG00000166446,ENSG00000094916,ENSG00000168395
GO:0051091	positive regulation of sequence-specific DNA binding transcription factor activity	biological_process	0.01254	0.27134	6	151	246	19615	ENSG00000173039,ENSG00000096968,ENSG00000127616,ENSG00000099956,ENSG00000140009,ENSG00000108840
GO:0001101	response to acid chemical	biological_process	0.012769	0.27601	7	151	324	19615	ENSG00000119772,ENSG00000078142,ENSG00000173039,ENSG00000122180,ENSG00000101412,ENSG00000135446,ENSG00000104852
GO:0070063	RNA polymerase binding	molecular_function	0.01279	0.27618	3	151	64	19615	ENSG00000123908,ENSG00000158941,ENSG00000092847
GO:0042359	vitamin D metabolic process	biological_process	0.012804	0.27619	2	151	23	19615	ENSG00000124216,ENSG00000105229
GO:0010288	response to lead ion	biological_process	0.012959	0.27926	2	151	23	19615	ENSG00000119772,ENSG00000135446
GO:0010830	regulation of myotube differentiation	biological_process	0.013026	0.28042	3	151	63	19615	ENSG00000122180,ENSG00000129152,ENSG00000108840
GO:0009898	cytoplasmic side of plasma membrane	cellular_component	0.013146	0.2827	5	151	180	19615	ENSG00000096968,ENSG00000105639,ENSG00000105397,ENSG00000137486,ENSG00000162434
GO:0007067	mitotic nuclear division	biological_process	0.013227	0.28391	6	151	252	19615	ENSG00000036257,ENSG00000138411,ENSG00000132341,ENSG00000060069,ENSG00000180198,ENSG00000100462
GO:0071157	negative regulation of cell cycle arrest	biological_process	0.013228	0.28391	2	151	23	19615	ENSG00000110092,ENSG00000135446
GO:0033233	regulation of protein sumoylation	biological_process	0.013335	0.28571	2	151	23	19615	ENSG00000173039,ENSG00000105229
GO:0044452	nucleolar part	cellular_component	0.013339	0.28571	5	151	182	19615	ENSG00000006062,ENSG00000105202,ENSG00000109534,ENSG00000198900,ENSG00000099956
GO:0044030	regulation of DNA methylation	biological_process	0.013389	0.28649	2	151	23	19615	ENSG00000100462,ENSG00000134046
GO:0032897	negative regulation of viral transcription	biological_process	0.013463	0.28764	2	151	23	19615	ENSG00000116478,ENSG00000177606
GO:0097285	cell-type specific apoptotic process	biological_process	0.01347	0.28764	9	151	486	19615	ENSG00000177606,ENSG00000105639,ENSG00000101412,ENSG00000096968,ENSG00000119772,ENSG00000036257,ENSG00000137486,ENSG00000105229,ENSG00000141480
GO:0043009	chordate embryonic development	biological_process	0.013615	0.29044	10	151	572	19615	ENSG00000139842,ENSG00000141543,ENSG00000157933,ENSG00000057657,ENSG00000099956,ENSG00000036257,ENSG00000124216,ENSG00000169375,ENSG00000125753,ENSG00000158055
GO:0002237	response to molecule of bacterial origin	biological_process	0.013681	0.2913	7	151	330	19615	ENSG00000108840,ENSG00000162692,ENSG00000057657,ENSG00000096968,ENSG00000173039,ENSG00000177606,ENSG00000135446
GO:0051094	positive regulation of developmental process	biological_process	0.013696	0.2913	18	151	1321	19615	ENSG00000108561,ENSG00000110092,ENSG00000197406,ENSG00000100462,ENSG00000173039,ENSG00000096968,ENSG00000177606,ENSG00000106462,ENSG00000129152,ENSG00000162434,ENSG00000124216,ENSG00000057657,ENSG00000126457,ENSG00000122180,ENSG00000115414,ENSG00000141480,ENSG00000157212,ENSG00000123908
GO:0006333	chromatin assembly or disassembly	biological_process	0.013709	0.2913	5	151	185	19615	ENSG00000127616,ENSG00000073584,ENSG00000099956,ENSG00000127483,ENSG00000188375
GO:0009894	regulation of catabolic process	biological_process	0.01371	0.2913	13	151	845	19615	ENSG00000123908,ENSG00000014216,ENSG00000158941,ENSG00000138411,ENSG00000135446,ENSG00000036257,ENSG00000122180,ENSG00000158290,ENSG00000080824,ENSG00000173039,ENSG00000196235,ENSG00000101255,ENSG00000213923
GO:0031401	positive regulation of protein modification process	biological_process	0.013973	0.29632	17	151	1227	19615	ENSG00000076604,ENSG00000036257,ENSG00000110092,ENSG00000099956,ENSG00000137486,ENSG00000129474,ENSG00000101255,ENSG00000186654,ENSG00000126457,ENSG00000141480,ENSG00000105229,ENSG00000157212,ENSG00000177606,ENSG00000096968,ENSG00000080824,ENSG00000106462,ENSG00000006062
GO:0006412	translation	biological_process	0.013974	0.29632	11	151	673	19615	ENSG00000123908,ENSG00000135446,ENSG00000165819,ENSG00000141543,ENSG00000162385,ENSG00000115053,ENSG00000134698,ENSG00000126070,ENSG00000092847,ENSG00000099622,ENSG00000108561
GO:0071378	cellular response to growth hormone stimulus	biological_process	0.014081	0.29829	2	151	24	19615	ENSG00000096968,ENSG00000105639
GO:0006793	phosphorus metabolic process	biological_process	0.014159	0.29965	37	151	3373	19615	ENSG00000132341,ENSG00000197971,ENSG00000122180,ENSG00000126457,ENSG00000162434,ENSG00000080824,ENSG00000129152,ENSG00000106462,ENSG00000213923,ENSG00000105639,ENSG00000198900,ENSG00000008405,ENSG00000124784,ENSG00000100462,ENSG00000170027,ENSG00000283900,ENSG00000186654,ENSG00000166913,ENSG00000101255,ENSG00000141480,ENSG00000105397,ENSG00000115414,ENSG00000135446,ENSG00000013441,ENSG00000060069…
GO:0042493	response to drug	biological_process	0.0143	0.30223	8	151	411	19615	ENSG00000119772,ENSG00000108840,ENSG00000177606,ENSG00000173039,ENSG00000198900,ENSG00000137486,ENSG00000135446,ENSG00000110092
GO:0004004	ATP-dependent RNA helicase activity	molecular_function	0.01431	0.30223	3	151	67	19615	ENSG00000165732,ENSG00000141543,ENSG00000064703
GO:0060143	positive regulation of syncytium formation by plasma membrane fusion	biological_process	0.014413	0.30225	2	151	24	19615	ENSG00000129152,ENSG00000122180
GO:0060330	regulation of response to interferon-gamma	biological_process	0.014534	0.30225	2	151	24	19615	ENSG00000162434,ENSG00000096968
GO:0060334	regulation of interferon-gamma-mediated signaling pathway	biological_process	0.014534	0.30225	2	151	24	19615	ENSG00000162434,ENSG00000096968
GO:1902807	negative regulation of cell cycle G1/S phase transition	biological_process	0.014536	0.30225	4	151	122	19615	ENSG00000106462,ENSG00000101412,ENSG00000110092,ENSG00000126457
GO:0005923	bicellular tight junction	cellular_component	0.014664	0.30225	4	151	122	19615	ENSG00000135446,ENSG00000076604,ENSG00000125753,ENSG00000110092
GO:0043204	perikaryon	cellular_component	0.014742	0.30225	4	151	119	19615	ENSG00000205571,ENSG00000198900,ENSG00000172062,ENSG00000187778
GO:0001172	transcription, RNA-templated	biological_process	0.014753	0.30225	1	151	2	19615	ENSG00000181222
GO:0003968	RNA-directed RNA polymerase activity	molecular_function	0.014753	0.30225	1	151	2	19615	ENSG00000181222
GO:0071333	cellular response to glucose stimulus	biological_process	0.014754	0.30225	4	151	122	19615	ENSG00000127616,ENSG00000099956,ENSG00000137486,ENSG00000169375
GO:0031398	positive regulation of protein ubiquitination	biological_process	0.014773	0.30225	5	151	187	19615	ENSG00000141480,ENSG00000157212,ENSG00000137486,ENSG00000101255,ENSG00000036257
GO:0002731	negative regulation of dendritic cell cytokine production	biological_process	0.014801	0.30225	1	151	2	19615	ENSG00000105639
GO:0031959	mineralocorticoid receptor signaling pathway	biological_process	0.014812	0.30225	1	151	2	19615	ENSG00000096968
GO:0031251	PAN complex	cellular_component	0.014817	0.30225	1	151	2	19615	ENSG00000135473
GO:0008187	poly-pyrimidine tract binding	molecular_function	0.014817	0.30225	2	151	24	19615	ENSG00000112232,ENSG00000187778
GO:0009637	response to blue light	biological_process	0.014824	0.30225	1	151	2	19615	ENSG00000008405
GO:0009785	blue light signaling pathway	biological_process	0.014824	0.30225	1	151	2	19615	ENSG00000008405
GO:0009882	blue light photoreceptor activity	molecular_function	0.014824	0.30225	1	151	2	19615	ENSG00000008405
GO:0071483	cellular response to blue light	biological_process	0.014824	0.30225	1	151	2	19615	ENSG00000008405
GO:0030984	kininogen binding	molecular_function	0.014848	0.30225	1	151	2	19615	ENSG00000108561
GO:0030183	B cell differentiation	biological_process	0.01485	0.30225	4	151	121	19615	ENSG00000057657,ENSG00000105639,ENSG00000108840,ENSG00000162692
GO:0031667	response to nutrient levels	biological_process	0.014851	0.30225	11	151	671	19615	ENSG00000196235,ENSG00000177606,ENSG00000134046,ENSG00000173039,ENSG00000129152,ENSG00000162692,ENSG00000119772,ENSG00000139874,ENSG00000110092,ENSG00000078142,ENSG00000014216
GO:0001835	blastocyst hatching	biological_process	0.014853	0.30225	1	151	2	19615	ENSG00000099956
GO:0035188	hatching	biological_process	0.014853	0.30225	1	151	2	19615	ENSG00000099956
GO:0071684	organism emergence from protective structure	biological_process	0.014853	0.30225	1	151	2	19615	ENSG00000099956
GO:0032044	DSIF complex	cellular_component	0.014858	0.30225	1	151	2	19615	ENSG00000196235
GO:0035279	mRNA cleavage involved in gene silencing by miRNA	biological_process	0.014871	0.30225	1	151	2	19615	ENSG00000123908
GO:0098795	mRNA cleavage involved in gene silencing	biological_process	0.014871	0.30225	1	151	2	19615	ENSG00000123908
GO:0033082	regulation of extrathymic T cell differentiation	biological_process	0.014872	0.30225	1	151	2	19615	ENSG00000057657
GO:1902724	positive regulation of satellite cell proliferation	biological_process	0.014876	0.30225	1	151	2	19615	ENSG00000096968
GO:1902728	positive regulation of growth factor dependent skeletal muscle satellite cell proliferation	biological_process	0.014876	0.30225	1	151	2	19615	ENSG00000096968
GO:0003724	RNA helicase activity	molecular_function	0.014877	0.30225	3	151	68	19615	ENSG00000064703,ENSG00000141543,ENSG00000165732
GO:0043335	protein unfolding	biological_process	0.014879	0.30225	1	151	2	19615	ENSG00000080824
GO:0008186	RNA-dependent ATPase activity	molecular_function	0.014884	0.30225	3	151	68	19615	ENSG00000165732,ENSG00000141543,ENSG00000064703
GO:0098808	mRNA cap binding	molecular_function	0.014896	0.30225	1	151	2	19615	ENSG00000123908
GO:0001651	dense fibrillar component	cellular_component	0.014897	0.30225	1	151	2	19615	ENSG00000105202
GO:0035281	pre-miRNA export from nucleus	biological_process	0.014899	0.30225	1	151	2	19615	ENSG00000132341
GO:0042565	RNA nuclear export complex	cellular_component	0.014899	0.30225	1	151	2	19615	ENSG00000132341
GO:0061015	snRNA import into nucleus	biological_process	0.014901	0.30225	1	151	2	19615	ENSG00000132341
GO:0031208	POZ domain binding	molecular_function	0.014904	0.30225	1	151	2	19615	ENSG00000036257
GO:0051595	response to methylglyoxal	biological_process	0.014927	0.30225	1	151	2	19615	ENSG00000169375
GO:0032868	response to insulin	biological_process	0.014929	0.30225	6	151	255	19615	ENSG00000101255,ENSG00000135446,ENSG00000173039,ENSG00000008405,ENSG00000108840,ENSG00000170027
GO:0098508	endothelial to hematopoietic transition	biological_process	0.01494	0.30225	1	151	2	19615	ENSG00000165819
GO:1900110	negative regulation of histone H3-K9 dimethylation	biological_process	0.014948	0.30225	1	151	2	19615	ENSG00000099956
GO:0014040	positive regulation of Schwann cell differentiation	biological_process	0.014949	0.30225	1	151	2	19615	ENSG00000173039
GO:0071159	NF-kappaB complex	cellular_component	0.014951	0.30225	1	151	2	19615	ENSG00000173039
GO:0000494	box C/D snoRNA 3'-end processing	biological_process	0.01508	0.30285	1	151	2	19615	ENSG00000105202
GO:0033967	box C/D snoRNA metabolic process	biological_process	0.01508	0.30285	1	151	2	19615	ENSG00000105202
GO:0034963	box C/D snoRNA processing	biological_process	0.01508	0.30285	1	151	2	19615	ENSG00000105202
GO:0036009	protein-glutamine N-methyltransferase activity	molecular_function	0.01508	0.30285	1	151	2	19615	ENSG00000105202
GO:1990258	histone glutamine methylation	biological_process	0.01508	0.30285	1	151	2	19615	ENSG00000105202
GO:1990259	histone-glutamine methyltransferase activity	molecular_function	0.01508	0.30285	1	151	2	19615	ENSG00000105202
GO:0001831	trophectodermal cellular morphogenesis	biological_process	0.015081	0.30285	1	151	2	19615	ENSG00000036257
GO:0007518	myoblast fate determination	biological_process	0.015149	0.30393	1	151	2	19615	ENSG00000129152
GO:0010038	response to metal ion	biological_process	0.01517	0.30401	7	151	334	19615	ENSG00000119772,ENSG00000162692,ENSG00000183873,ENSG00000110092,ENSG00000177606,ENSG00000122180,ENSG00000135446
GO:0051148	negative regulation of muscle cell differentiation	biological_process	0.015182	0.30401	3	151	67	19615	ENSG00000108840,ENSG00000106462,ENSG00000060069
GO:0042404	thyroid hormone catabolic process	biological_process	0.015247	0.30504	1	151	2	19615	ENSG00000197406
GO:0001664	G-protein coupled receptor binding	molecular_function	0.015269	0.30517	6	151	261	19615	ENSG00000141480,ENSG00000105397,ENSG00000162434,ENSG00000137486,ENSG00000108561,ENSG00000096968
GO:0043503	skeletal muscle fiber adaptation	biological_process	0.015299	0.3055	1	151	2	19615	ENSG00000129152
GO:0002092	positive regulation of receptor internalization	biological_process	0.01533	0.30582	2	151	25	19615	ENSG00000141480,ENSG00000137486
GO:0014873	response to muscle activity involved in regulation of muscle adaptation	biological_process	0.01543	0.30754	1	151	2	19615	ENSG00000122180
GO:0071259	cellular response to magnetism	biological_process	0.015475	0.30814	1	151	2	19615	ENSG00000122180
GO:0002032	desensitization of G-protein coupled receptor protein signaling pathway by arrestin	biological_process	0.015584	0.30985	1	151	2	19615	ENSG00000141480
GO:0035026	leading edge cell differentiation	biological_process	0.015594	0.30985	1	151	2	19615	ENSG00000177606
GO:0009330	DNA topoisomerase complex (ATP-hydrolyzing)	cellular_component	0.015632	0.30985	1	151	2	19615	ENSG00000198900
GO:0071065	alpha9-beta1 integrin-vascular cell adhesion molecule-1 complex	cellular_component	0.015648	0.30985	1	151	2	19615	ENSG00000162692
GO:0044702	single organism reproductive process	biological_process	0.015657	0.30985	16	151	1145	19615	ENSG00000057657,ENSG00000141480,ENSG00000137098,ENSG00000080503,ENSG00000123908,ENSG00000124216,ENSG00000134698,ENSG00000116455,ENSG00000119772,ENSG00000139874,ENSG00000165819,ENSG00000110092,ENSG00000064703,ENSG00000137486,ENSG00000101412,ENSG00000108561
GO:0005719	nuclear euchromatin	cellular_component	0.015658	0.30985	2	151	25	19615	ENSG00000177606,ENSG00000188375
GO:0031093	platelet alpha granule lumen	cellular_component	0.015663	0.30985	3	151	68	19615	ENSG00000115414,ENSG00000172432,ENSG00000138430
GO:0042063	gliogenesis	biological_process	0.01569	0.31008	6	151	258	19615	ENSG00000106462,ENSG00000100462,ENSG00000266028,ENSG00000165819,ENSG00000157933,ENSG00000173039
GO:0035966	response to topologically incorrect protein	biological_process	0.015773	0.31145	5	151	191	19615	ENSG00000143321,ENSG00000116663,ENSG00000036257,ENSG00000110092,ENSG00000080824
GO:0043501	skeletal muscle adaptation	biological_process	0.01582	0.31207	2	151	25	19615	ENSG00000122180,ENSG00000129152
GO:0070160	occluding junction	cellular_component	0.015892	0.3132	4	151	125	19615	ENSG00000125753,ENSG00000110092,ENSG00000135446,ENSG00000076604
GO:0071331	cellular response to hexose stimulus	biological_process	0.01596	0.31425	4	151	125	19615	ENSG00000099956,ENSG00000127616,ENSG00000169375,ENSG00000137486
GO:0051301	cell division	biological_process	0.015999	0.31472	11	151	681	19615	ENSG00000138411,ENSG00000110092,ENSG00000196230,ENSG00000036257,ENSG00000135446,ENSG00000100462,ENSG00000078142,ENSG00000132341,ENSG00000198900,ENSG00000180198,ENSG00000060069
GO:0050878	regulation of body fluid levels	biological_process	0.016026	0.3148	9	151	502	19615	ENSG00000116478,ENSG00000110092,ENSG00000137486,ENSG00000094916,ENSG00000141480,ENSG00000158055,ENSG00000164924,ENSG00000096968,ENSG00000108561
GO:0038052	RNA polymerase II transcription factor activity, estrogen-activated sequence-specific DNA binding	molecular_function	0.016032	0.3148	1	151	2	19615	ENSG00000140009
GO:0051155	positive regulation of striated muscle cell differentiation	biological_process	0.016079	0.31532	3	151	69	19615	ENSG00000122180,ENSG00000141480,ENSG00000129152
GO:0046811	histone deacetylase inhibitor activity	molecular_function	0.016088	0.31532	1	151	2	19615	ENSG00000157933
GO:0030018	Z disc	cellular_component	0.016105	0.31536	4	151	122	19615	ENSG00000151914,ENSG00000205571,ENSG00000183873,ENSG00000172062
GO:0045088	regulation of innate immune response	biological_process	0.016164	0.31622	8	151	420	19615	ENSG00000162434,ENSG00000169375,ENSG00000173039,ENSG00000108561,ENSG00000096968,ENSG00000078142,ENSG00000141480,ENSG00000105397
GO:0071326	cellular response to monosaccharide stimulus	biological_process	0.01641	0.32074	4	151	126	19615	ENSG00000127616,ENSG00000099956,ENSG00000137486,ENSG00000169375
GO:0002039	p53 binding	molecular_function	0.016492	0.32204	3	151	69	19615	ENSG00000099956,ENSG00000127616,ENSG00000116478
GO:0021816	extension of a leading process involved in cell motility in cerebral cortex radial glia guided migration	biological_process	0.016517	0.32224	1	151	2	19615	ENSG00000266028
GO:0048598	embryonic morphogenesis	biological_process	0.016534	0.32226	10	151	587	19615	ENSG00000158055,ENSG00000125753,ENSG00000124216,ENSG00000036257,ENSG00000115414,ENSG00000198353,ENSG00000157933,ENSG00000116478,ENSG00000141543,ENSG00000197971
GO:0048666	neuron development	biological_process	0.016599	0.32325	15	151	1040	19615	ENSG00000125753,ENSG00000049618,ENSG00000096968,ENSG00000006607,ENSG00000177606,ENSG00000106462,ENSG00000158290,ENSG00000080824,ENSG00000197406,ENSG00000126457,ENSG00000157933,ENSG00000057657,ENSG00000266028,ENSG00000115414,ENSG00000082397
GO:0044248	cellular catabolic process	biological_process	0.016658	0.32408	25	151	2096	19615	ENSG00000213923,ENSG00000092847,ENSG00000196235,ENSG00000080824,ENSG00000164167,ENSG00000134698,ENSG00000122180,ENSG00000138411,ENSG00000158941,ENSG00000135473,ENSG00000141543,ENSG00000123908,ENSG00000141480,ENSG00000101255,ENSG00000126070,ENSG00000158290,ENSG00000116663,ENSG00000165819,ENSG00000036257,ENSG00000197406,ENSG00000162385,ENSG00000139842,ENSG00000137486,ENSG00000014216,ENSG00000078142
GO:0009792	embryo development ending in birth or egg hatching	biological_process	0.016716	0.32479	10	151	591	19615	ENSG00000139842,ENSG00000036257,ENSG00000099956,ENSG00000057657,ENSG00000141543,ENSG00000157933,ENSG00000169375,ENSG00000124216,ENSG00000158055,ENSG00000125753
GO:0045210	FasL biosynthetic process	biological_process	0.016725	0.32479	1	151	2	19615	ENSG00000105639
GO:0060142	regulation of syncytium formation by plasma membrane fusion	biological_process	0.016763	0.32525	2	151	26	19615	ENSG00000129152,ENSG00000122180
GO:0016567	protein ubiquitination	biological_process	0.016796	0.32559	13	151	867	19615	ENSG00000158290,ENSG00000080824,ENSG00000132716,ENSG00000008405,ENSG00000101255,ENSG00000157212,ENSG00000141480,ENSG00000137486,ENSG00000139842,ENSG00000138411,ENSG00000147364,ENSG00000036257,ENSG00000116663
GO:0086062	voltage-gated sodium channel activity involved in Purkinje myocyte action potential	molecular_function	0.016826	0.32586	1	151	2	19615	ENSG00000183873
GO:0071426	ribonucleoprotein complex export from nucleus	biological_process	0.016871	0.32644	4	151	128	19615	ENSG00000164609,ENSG00000141543,ENSG00000162385,ENSG00000132341
GO:0098687	chromosomal region	cellular_component	0.016928	0.32683	7	151	345	19615	ENSG00000109534,ENSG00000170584,ENSG00000169375,ENSG00000124216,ENSG00000119772,ENSG00000108468,ENSG00000094916
GO:2001201	regulation of transforming growth factor-beta secretion	biological_process	0.016929	0.32683	1	151	2	19615	ENSG00000115414
GO:0043254	regulation of protein complex assembly	biological_process	0.016937	0.32683	8	151	422	19615	ENSG00000177606,ENSG00000006607,ENSG00000125753,ENSG00000080824,ENSG00000158290,ENSG00000139842,ENSG00000157212,ENSG00000129474
GO:0060706	cell differentiation involved in embryonic placenta development	biological_process	0.016973	0.32723	2	151	26	19615	ENSG00000057657,ENSG00000124216
GO:0052047	interaction with other organism via secreted substance involved in symbiotic interaction	biological_process	0.016996	0.32725	1	151	2	19615	ENSG00000115414
GO:0044609	DBIRD complex	cellular_component	0.017005	0.32725	1	151	2	19615	ENSG00000158941
GO:1904207	regulation of chemokine (C-C motif) ligand 2 secretion	biological_process	0.017066	0.32783	1	151	2	19615	ENSG00000197971
GO:1904209	positive regulation of chemokine (C-C motif) ligand 2 secretion	biological_process	0.017066	0.32783	1	151	2	19615	ENSG00000197971
GO:0043043	peptide biosynthetic process	biological_process	0.017155	0.32909	11	151	694	19615	ENSG00000108561,ENSG00000099622,ENSG00000092847,ENSG00000126070,ENSG00000134698,ENSG00000115053,ENSG00000162385,ENSG00000141543,ENSG00000165819,ENSG00000135446,ENSG00000123908
GO:2000790	regulation of mesenchymal cell proliferation involved in lung development	biological_process	0.017178	0.32909	1	151	2	19615	ENSG00000106443
GO:2000791	negative regulation of mesenchymal cell proliferation involved in lung development	biological_process	0.017178	0.32909	1	151	2	19615	ENSG00000106443
GO:0031571	mitotic G1 DNA damage checkpoint	biological_process	0.017273	0.3303	3	151	71	19615	ENSG00000110092,ENSG00000126457,ENSG00000101412
GO:0044819	mitotic G1/S transition checkpoint	biological_process	0.017273	0.3303	3	151	71	19615	ENSG00000101412,ENSG00000110092,ENSG00000126457
GO:0090150	establishment of protein localization to membrane	biological_process	0.017304	0.3306	6	151	269	19615	ENSG00000166913,ENSG00000080824,ENSG00000170027,ENSG00000164924,ENSG00000101412,ENSG00000134308
GO:0035914	skeletal muscle cell differentiation	biological_process	0.017435	0.33279	3	151	70	19615	ENSG00000116604,ENSG00000122180,ENSG00000129152
GO:0006405	RNA export from nucleus	biological_process	0.017598	0.3356	4	151	129	19615	ENSG00000164609,ENSG00000162385,ENSG00000141543,ENSG00000132341
GO:0071166	ribonucleoprotein complex localization	biological_process	0.017734	0.3377	4	151	130	19615	ENSG00000132341,ENSG00000164609,ENSG00000141543,ENSG00000162385
GO:0005844	polysome	cellular_component	0.01774	0.3377	3	151	73	19615	ENSG00000092847,ENSG00000187778,ENSG00000123908
GO:0071229	cellular response to acid chemical	biological_process	0.01778	0.33818	5	151	195	19615	ENSG00000122180,ENSG00000135446,ENSG00000101412,ENSG00000104852,ENSG00000119772
GO:0044783	G1 DNA damage checkpoint	biological_process	0.017908	0.3403	3	151	72	19615	ENSG00000110092,ENSG00000126457,ENSG00000101412
GO:0019898	extrinsic component of membrane	cellular_component	0.017949	0.34077	6	151	266	19615	ENSG00000137486,ENSG00000162434,ENSG00000078142,ENSG00000105397,ENSG00000105639,ENSG00000096968
GO:2000583	regulation of platelet-derived growth factor receptor-alpha signaling pathway	biological_process	0.01811	0.34322	1	151	2	19615	ENSG00000106443
GO:2000584	negative regulation of platelet-derived growth factor receptor-alpha signaling pathway	biological_process	0.01811	0.34322	1	151	2	19615	ENSG00000106443
GO:0022603	regulation of anatomical structure morphogenesis	biological_process	0.018165	0.34395	16	151	1165	19615	ENSG00000092847,ENSG00000213923,ENSG00000134698,ENSG00000106462,ENSG00000108840,ENSG00000162434,ENSG00000124216,ENSG00000129152,ENSG00000115414,ENSG00000122180,ENSG00000141480,ENSG00000123908,ENSG00000082397,ENSG00000197971,ENSG00000108561,ENSG00000158055
GO:0007596	blood coagulation	biological_process	0.018217	0.34463	7	151	347	19615	ENSG00000137486,ENSG00000094916,ENSG00000141480,ENSG00000164924,ENSG00000096968,ENSG00000108561,ENSG00000116478
GO:0043410	positive regulation of MAPK cascade	biological_process	0.018313	0.34613	9	151	512	19615	ENSG00000096968,ENSG00000177606,ENSG00000006062,ENSG00000106462,ENSG00000126457,ENSG00000076604,ENSG00000129474,ENSG00000141480,ENSG00000137486
GO:0006403	RNA localization	biological_process	0.018343	0.34639	5	151	197	19615	ENSG00000132341,ENSG00000105202,ENSG00000164609,ENSG00000162385,ENSG00000141543
GO:0034399	nuclear periphery	cellular_component	0.018387	0.34692	4	151	130	19615	ENSG00000096968,ENSG00000119772,ENSG00000157212,ENSG00000105229
GO:0051019	mitogen-activated protein kinase binding	molecular_function	0.018511	0.34871	2	151	27	19615	ENSG00000141480,ENSG00000126457
GO:0008277	regulation of G-protein coupled receptor protein signaling pathway	biological_process	0.018515	0.34871	4	151	132	19615	ENSG00000008405,ENSG00000166913,ENSG00000137486,ENSG00000141480
GO:0061695	transferase complex, transferring phosphorus-containing groups	cellular_component	0.018536	0.34881	6	151	271	19615	ENSG00000102978,ENSG00000078142,ENSG00000060069,ENSG00000110092,ENSG00000181222,ENSG00000135446
GO:0042176	regulation of protein catabolic process	biological_process	0.018736	0.35225	8	151	432	19615	ENSG00000036257,ENSG00000158941,ENSG00000138411,ENSG00000101255,ENSG00000213923,ENSG00000173039,ENSG00000080824,ENSG00000158290
GO:0048643	positive regulation of skeletal muscle tissue development	biological_process	0.019479	0.3659	2	151	28	19615	ENSG00000129152,ENSG00000122180
GO:0007599	hemostasis	biological_process	0.019497	0.3659	7	151	352	19615	ENSG00000116478,ENSG00000108561,ENSG00000096968,ENSG00000164924,ENSG00000094916,ENSG00000141480,ENSG00000137486
GO:0045860	positive regulation of protein kinase activity	biological_process	0.019515	0.36592	9	151	516	19615	ENSG00000096968,ENSG00000106462,ENSG00000006062,ENSG00000080824,ENSG00000186654,ENSG00000110092,ENSG00000076604,ENSG00000129474,ENSG00000137486
GO:0051059	NF-kappaB binding	molecular_function	0.019539	0.36605	2	151	28	19615	ENSG00000116478,ENSG00000173039
GO:0010660	regulation of muscle cell apoptotic process	biological_process	0.019636	0.36755	3	151	75	19615	ENSG00000096968,ENSG00000141480,ENSG00000137486
GO:0045859	regulation of protein kinase activity	biological_process	0.019702	0.36846	12	151	787	19615	ENSG00000137486,ENSG00000129474,ENSG00000170027,ENSG00000135446,ENSG00000076604,ENSG00000110092,ENSG00000080824,ENSG00000186654,ENSG00000106462,ENSG00000006062,ENSG00000101255,ENSG00000096968
GO:0004693	cyclin-dependent protein serine/threonine kinase activity	molecular_function	0.019741	0.36886	2	151	29	19615	ENSG00000110092,ENSG00000135446
GO:0009991	response to extracellular stimulus	biological_process	0.019818	0.36997	11	151	701	19615	ENSG00000110092,ENSG00000139874,ENSG00000014216,ENSG00000078142,ENSG00000173039,ENSG00000134046,ENSG00000177606,ENSG00000196235,ENSG00000119772,ENSG00000162692,ENSG00000129152
GO:0042770	signal transduction in response to DNA damage	biological_process	0.019853	0.3703	4	151	134	19615	ENSG00000124216,ENSG00000157212,ENSG00000101412,ENSG00000126457
GO:1902230	negative regulation of intrinsic apoptotic signaling pathway in response to DNA damage	biological_process	0.019884	0.37054	2	151	29	19615	ENSG00000158941,ENSG00000124216
GO:0016538	cyclin-dependent protein serine/threonine kinase regulator activity	molecular_function	0.020005	0.372	2	151	29	19615	ENSG00000110092,ENSG00000135446
GO:0016023	cytoplasmic membrane-bounded vesicle	cellular_component	0.020007	0.372	19	151	1493	19615	ENSG00000137486,ENSG00000078142,ENSG00000179335,ENSG00000170027,ENSG00000196230,ENSG00000134308,ENSG00000166913,ENSG00000138430,ENSG00000164924,ENSG00000132341,ENSG00000141480,ENSG00000137098,ENSG00000186908,ENSG00000266028,ENSG00000115414,ENSG00000172432,ENSG00000138663,ENSG00000080824,ENSG00000128595
GO:0022414	reproductive process	biological_process	0.020021	0.372	17	151	1279	19615	ENSG00000137098,ENSG00000080503,ENSG00000141480,ENSG00000123908,ENSG00000057657,ENSG00000124216,ENSG00000134698,ENSG00000119772,ENSG00000116455,ENSG00000134046,ENSG00000137486,ENSG00000139874,ENSG00000165819,ENSG00000110092,ENSG00000064703,ENSG00000101412,ENSG00000108561
GO:0006294	nucleotide-excision repair, preincision complex assembly	biological_process	0.020032	0.372	2	151	29	19615	ENSG00000158290,ENSG00000139842
GO:0050817	coagulation	biological_process	0.020065	0.37229	7	151	354	19615	ENSG00000164924,ENSG00000116478,ENSG00000096968,ENSG00000108561,ENSG00000137486,ENSG00000141480,ENSG00000094916
GO:0032088	negative regulation of NF-kappaB transcription factor activity	biological_process	0.020084	0.37232	3	151	75	19615	ENSG00000137486,ENSG00000105229,ENSG00000141480
GO:0061136	regulation of proteasomal protein catabolic process	biological_process	0.020132	0.37289	5	151	203	19615	ENSG00000158941,ENSG00000138411,ENSG00000213923,ENSG00000036257,ENSG00000101255
GO:0032869	cellular response to insulin stimulus	biological_process	0.020299	0.37564	5	151	200	19615	ENSG00000135446,ENSG00000101255,ENSG00000173039,ENSG00000170027,ENSG00000108840
GO:0097306	cellular response to alcohol	biological_process	0.02053	0.37959	4	151	133	19615	ENSG00000119772,ENSG00000129152,ENSG00000122180,ENSG00000139874
GO:1902532	negative regulation of intracellular signal transduction	biological_process	0.020557	0.3797	9	151	525	19615	ENSG00000124216,ENSG00000101255,ENSG00000108561,ENSG00000173039,ENSG00000137486,ENSG00000141480,ENSG00000129474,ENSG00000036257,ENSG00000158941
GO:2000144	positive regulation of DNA-templated transcription, initiation	biological_process	0.020572	0.3797	2	151	29	19615	ENSG00000157212,ENSG00000177606
GO:2001022	positive regulation of response to DNA damage stimulus	biological_process	0.020621	0.38029	3	151	75	19615	ENSG00000105229,ENSG00000157212,ENSG00000158941
GO:0000803	sex chromosome	cellular_component	0.020661	0.38069	2	151	29	19615	ENSG00000099956,ENSG00000119772
GO:0006303	double-strand break repair via nonhomologous end joining	biological_process	0.020714	0.38133	3	151	76	19615	ENSG00000157212,ENSG00000105229,ENSG00000124795
GO:0048285	organelle fission	biological_process	0.020872	0.38328	8	151	443	19615	ENSG00000180198,ENSG00000134698,ENSG00000060069,ENSG00000100462,ENSG00000132341,ENSG00000138411,ENSG00000158941,ENSG00000036257
GO:0072358	cardiovascular system development	biological_process	0.020874	0.38328	15	151	1084	19615	ENSG00000157212,ENSG00000123908,ENSG00000141480,ENSG00000115414,ENSG00000116604,ENSG00000057657,ENSG00000162434,ENSG00000124216,ENSG00000115053,ENSG00000060069,ENSG00000108840,ENSG00000092847,ENSG00000177606,ENSG00000134046,ENSG00000183873
GO:0072359	circulatory system development	biological_process	0.020874	0.38328	15	151	1084	19615	ENSG00000157212,ENSG00000123908,ENSG00000141480,ENSG00000057657,ENSG00000116604,ENSG00000115414,ENSG00000108840,ENSG00000115053,ENSG00000060069,ENSG00000162434,ENSG00000124216,ENSG00000183873,ENSG00000134046,ENSG00000177606,ENSG00000092847
GO:0071322	cellular response to carbohydrate stimulus	biological_process	0.021127	0.38741	4	151	136	19615	ENSG00000169375,ENSG00000137486,ENSG00000099956,ENSG00000127616
GO:0097472	cyclin-dependent protein kinase activity	molecular_function	0.021135	0.38741	2	151	30	19615	ENSG00000110092,ENSG00000135446
GO:0098562	cytoplasmic side of membrane	cellular_component	0.02122	0.38863	5	151	204	19615	ENSG00000105639,ENSG00000096968,ENSG00000162434,ENSG00000137486,ENSG00000105397
GO:0001649	osteoblast differentiation	biological_process	0.021322	0.39016	5	151	204	19615	ENSG00000165732,ENSG00000124216,ENSG00000116604,ENSG00000157933,ENSG00000105202
GO:0001103	RNA polymerase II repressing transcription factor binding	molecular_function	0.021392	0.39109	2	151	29	19615	ENSG00000116478,ENSG00000169375
GO:0033120	positive regulation of RNA splicing	biological_process	0.021471	0.3922	2	151	30	19615	ENSG00000104852,ENSG00000181222
GO:0001678	cellular glucose homeostasis	biological_process	0.021772	0.39736	4	151	137	19615	ENSG00000127616,ENSG00000099956,ENSG00000169375,ENSG00000137486
GO:0050686	negative regulation of mRNA processing	biological_process	0.021825	0.39798	2	151	30	19615	ENSG00000108561,ENSG00000196235
GO:0045626	negative regulation of T-helper 1 cell differentiation	biological_process	0.022156	0.39978	1	151	3	19615	ENSG00000105639
GO:0000454	snoRNA guided rRNA pseudouridine synthesis	biological_process	0.022158	0.39978	1	151	3	19615	ENSG00000109534
GO:2000832	negative regulation of steroid hormone secretion	biological_process	0.02218	0.39978	1	151	3	19615	ENSG00000008405
GO:2000847	negative regulation of corticosteroid hormone secretion	biological_process	0.02218	0.39978	1	151	3	19615	ENSG00000008405
GO:2000850	negative regulation of glucocorticoid secretion	biological_process	0.02218	0.39978	1	151	3	19615	ENSG00000008405
GO:0033078	extrathymic T cell differentiation	biological_process	0.022189	0.39978	1	151	3	19615	ENSG00000057657
GO:0031893	vasopressin receptor binding	molecular_function	0.02219	0.39978	1	151	3	19615	ENSG00000137486
GO:1902174	positive regulation of keratinocyte apoptotic process	biological_process	0.02222	0.39978	1	151	3	19615	ENSG00000105229
GO:0043974	histone H3-K27 acetylation	biological_process	0.022229	0.39978	1	151	3	19615	ENSG00000169375
GO:1901674	regulation of histone H3-K27 acetylation	biological_process	0.022229	0.39978	1	151	3	19615	ENSG00000169375
GO:0060232	delamination	biological_process	0.022231	0.39978	1	151	3	19615	ENSG00000165819
GO:0014858	positive regulation of skeletal muscle cell proliferation	biological_process	0.022253	0.39978	1	151	3	19615	ENSG00000096968
GO:2000819	regulation of nucleotide-excision repair	biological_process	0.022262	0.39978	1	151	3	19615	ENSG00000139842
GO:0046985	positive regulation of hemoglobin biosynthetic process	biological_process	0.02227	0.39978	1	151	3	19615	ENSG00000126457
GO:0060399	positive regulation of growth hormone receptor signaling pathway	biological_process	0.022278	0.39978	1	151	3	19615	ENSG00000096968
GO:0014038	regulation of Schwann cell differentiation	biological_process	0.022285	0.39978	1	151	3	19615	ENSG00000173039
GO:1903677	regulation of cap-independent translational initiation	biological_process	0.022294	0.39978	1	151	3	19615	ENSG00000165819
GO:1903679	positive regulation of cap-independent translational initiation	biological_process	0.022294	0.39978	1	151	3	19615	ENSG00000165819
GO:0016422	mRNA (2'-O-methyladenosine-N6-)-methyltransferase activity	molecular_function	0.022297	0.39978	1	151	3	19615	ENSG00000165819
GO:0031074	nucleocytoplasmic shuttling complex	cellular_component	0.0223	0.39978	1	151	3	19615	ENSG00000132341
GO:0097177	mitochondrial ribosome binding	molecular_function	0.022321	0.39981	1	151	3	19615	ENSG00000108561
GO:0034329	cell junction assembly	biological_process	0.022373	0.40041	5	151	205	19615	ENSG00000082397,ENSG00000129474,ENSG00000124216,ENSG00000125753,ENSG00000115414
GO:0018364	peptidyl-glutamine methylation	biological_process	0.02244	0.40112	1	151	3	19615	ENSG00000105202
GO:0014908	myotube differentiation involved in skeletal muscle regeneration	biological_process	0.02245	0.40112	1	151	3	19615	ENSG00000129152
GO:0001205	transcriptional activator activity, RNA polymerase II distal enhancer sequence-specific binding	molecular_function	0.022573	0.40298	2	151	30	19615	ENSG00000173039,ENSG00000198353
GO:0004800	thyroxine 5'-deiodinase activity	molecular_function	0.0226	0.40311	1	151	3	19615	ENSG00000197406
GO:0071930	negative regulation of transcription involved in G1/S transition of mitotic cell cycle	biological_process	0.022621	0.40315	1	151	3	19615	ENSG00000101412
GO:0035189	Rb-E2F complex	cellular_component	0.022656	0.40344	1	151	3	19615	ENSG00000101412
GO:0071000	response to magnetism	biological_process	0.022827	0.40614	1	151	3	19615	ENSG00000122180
GO:0051365	cellular response to potassium ion starvation	biological_process	0.022955	0.40808	1	151	3	19615	ENSG00000177606
GO:0061684	chaperone-mediated autophagy	biological_process	0.023049	0.40917	1	151	3	19615	ENSG00000080824
GO:1903707	negative regulation of hemopoiesis	biological_process	0.02307	0.40917	4	151	141	19615	ENSG00000126457,ENSG00000105639,ENSG00000139842,ENSG00000078399
GO:0045815	positive regulation of gene expression, epigenetic	biological_process	0.023074	0.40917	3	151	79	19615	ENSG00000165732,ENSG00000124795,ENSG00000049618
GO:0008426	protein kinase C inhibitor activity	molecular_function	0.023121	0.40965	1	151	3	19615	ENSG00000170027
GO:0010657	muscle cell apoptotic process	biological_process	0.023174	0.41024	3	151	80	19615	ENSG00000096968,ENSG00000137486,ENSG00000141480
GO:0071353	cellular response to interleukin-4	biological_process	0.023251	0.41094	2	151	31	19615	ENSG00000105639,ENSG00000135446
GO:0031674	I band	cellular_component	0.023251	0.41094	4	151	137	19615	ENSG00000151914,ENSG00000183873,ENSG00000205571,ENSG00000172062
GO:0006511	ubiquitin-dependent protein catabolic process	biological_process	0.023279	0.41109	10	151	626	19615	ENSG00000213923,ENSG00000101255,ENSG00000158290,ENSG00000036257,ENSG00000116663,ENSG00000158941,ENSG00000138411,ENSG00000137486,ENSG00000139842,ENSG00000141480
GO:0035033	histone deacetylase regulator activity	molecular_function	0.023461	0.41393	1	151	3	19615	ENSG00000157933
GO:0043296	apical junction complex	cellular_component	0.023479	0.41393	4	151	141	19615	ENSG00000076604,ENSG00000135446,ENSG00000125753,ENSG00000110092
GO:0071630	nucleus-associated proteasomal ubiquitin-dependent protein catabolic process	biological_process	0.02364	0.41642	1	151	3	19615	ENSG00000036257
GO:0031826	type 2A serotonin receptor binding	molecular_function	0.023704	0.4172	1	151	3	19615	ENSG00000141480
GO:0030332	cyclin binding	molecular_function	0.023851	0.41919	2	151	32	19615	ENSG00000036257,ENSG00000135446
GO:0097129	cyclin D2-CDK4 complex	cellular_component	0.023857	0.41919	1	151	3	19615	ENSG00000135446
GO:0036477	somatodendritic compartment	cellular_component	0.023967	0.42077	11	151	713	19615	ENSG00000198900,ENSG00000205571,ENSG00000080824,ENSG00000266028,ENSG00000172062,ENSG00000141543,ENSG00000137486,ENSG00000187778,ENSG00000123908,ENSG00000141480,ENSG00000197971
GO:0070911	global genome nucleotide-excision repair	biological_process	0.024093	0.42265	2	151	32	19615	ENSG00000158290,ENSG00000139842
GO:0086047	membrane depolarization during Purkinje myocyte cell action potential	biological_process	0.024162	0.42325	1	151	3	19615	ENSG00000183873
GO:0086048	membrane depolarization during bundle of His cell action potential	biological_process	0.024168	0.42325	1	151	3	19615	ENSG00000183873
GO:0098912	membrane depolarization during atrial cardiac muscle cell action potential	biological_process	0.024188	0.42325	1	151	3	19615	ENSG00000183873
GO:0014735	regulation of muscle atrophy	biological_process	0.024385	0.42636	1	151	3	19615	ENSG00000122180
GO:0006404	RNA import into nucleus	biological_process	0.024483	0.42767	1	151	3	19615	ENSG00000132341
GO:0035633	maintenance of blood-brain barrier	biological_process	0.0245	0.42767	1	151	3	19615	ENSG00000197971
GO:0061198	fungiform papilla formation	biological_process	0.024543	0.42806	1	151	3	19615	ENSG00000116478
GO:0031440	regulation of mRNA 3'-end processing	biological_process	0.024582	0.42838	2	151	32	19615	ENSG00000123908,ENSG00000196235
GO:0019941	modification-dependent protein catabolic process	biological_process	0.024611	0.42855	10	151	632	19615	ENSG00000141480,ENSG00000139842,ENSG00000137486,ENSG00000138411,ENSG00000158941,ENSG00000116663,ENSG00000036257,ENSG00000158290,ENSG00000213923,ENSG00000101255
GO:0045597	positive regulation of cell differentiation	biological_process	0.024737	0.43038	13	151	910	19615	ENSG00000177606,ENSG00000173039,ENSG00000108561,ENSG00000096968,ENSG00000124216,ENSG00000129152,ENSG00000106462,ENSG00000115414,ENSG00000122180,ENSG00000126457,ENSG00000057657,ENSG00000141480,ENSG00000100462
GO:0030515	snoRNA binding	molecular_function	0.024855	0.43209	2	151	31	19615	ENSG00000109534,ENSG00000165732
GO:0043585	nose morphogenesis	biological_process	0.025291	0.43931	1	151	3	19615	ENSG00000157933
GO:0003886	DNA (cytosine-5-)-methyltransferase activity	molecular_function	0.025329	0.4396	1	151	3	19615	ENSG00000119772
GO:0043433	negative regulation of sequence-specific DNA binding transcription factor activity	biological_process	0.025371	0.43997	4	151	145	19615	ENSG00000137486,ENSG00000105229,ENSG00000141480,ENSG00000106462
GO:0035790	platelet-derived growth factor receptor-alpha signaling pathway	biological_process	0.025434	0.44071	1	151	3	19615	ENSG00000106443
GO:0043279	response to alkaloid	biological_process	0.025523	0.44189	4	151	144	19615	ENSG00000162692,ENSG00000119772,ENSG00000108840,ENSG00000173039
GO:0050810	regulation of steroid biosynthetic process	biological_process	0.025551	0.442	3	151	82	19615	ENSG00000064703,ENSG00000132341,ENSG00000124216
GO:0000726	non-recombinational repair	biological_process	0.026063	0.4505	3	151	83	19615	ENSG00000124795,ENSG00000157212,ENSG00000105229
GO:0060333	interferon-gamma-mediated signaling pathway	biological_process	0.026137	0.45141	3	151	84	19615	ENSG00000096968,ENSG00000162692,ENSG00000162434
GO:0045844	positive regulation of striated muscle tissue development	biological_process	0.026374	0.45476	3	151	83	19615	ENSG00000122180,ENSG00000141480,ENSG00000129152
GO:0048636	positive regulation of muscle organ development	biological_process	0.026374	0.45476	3	151	83	19615	ENSG00000141480,ENSG00000129152,ENSG00000122180
GO:0031058	positive regulation of histone modification	biological_process	0.026495	0.45649	3	151	83	19615	ENSG00000099956,ENSG00000157212,ENSG00000137486
GO:0043632	modification-dependent macromolecule catabolic process	biological_process	0.026765	0.46076	10	151	641	19615	ENSG00000139842,ENSG00000137486,ENSG00000141480,ENSG00000116663,ENSG00000036257,ENSG00000138411,ENSG00000158941,ENSG00000158290,ENSG00000213923,ENSG00000101255
GO:0042169	SH2 domain binding	molecular_function	0.027	0.46442	2	151	33	19615	ENSG00000112232,ENSG00000096968
GO:0070482	response to oxygen levels	biological_process	0.027036	0.46467	7	151	378	19615	ENSG00000119772,ENSG00000129474,ENSG00000129152,ENSG00000162692,ENSG00000127483,ENSG00000101412,ENSG00000135446
GO:0000307	cyclin-dependent protein kinase holoenzyme complex	cellular_component	0.027103	0.46544	2	151	34	19615	ENSG00000110092,ENSG00000135446
GO:1901863	positive regulation of muscle tissue development	biological_process	0.027177	0.46634	3	151	84	19615	ENSG00000122180,ENSG00000141480,ENSG00000129152
GO:0018105	peptidyl-serine phosphorylation	biological_process	0.027242	0.46707	6	151	293	19615	ENSG00000198900,ENSG00000013441,ENSG00000213923,ENSG00000141480,ENSG00000080824,ENSG00000137486
GO:0042462	eye photoreceptor cell development	biological_process	0.027303	0.46774	2	151	33	19615	ENSG00000197406,ENSG00000057657
GO:0034446	substrate adhesion-dependent cell spreading	biological_process	0.027367	0.46846	3	151	84	19615	ENSG00000108561,ENSG00000266028,ENSG00000115414
GO:0070670	response to interleukin-4	biological_process	0.027578	0.47169	2	151	34	19615	ENSG00000135446,ENSG00000105639
GO:0033674	positive regulation of kinase activity	biological_process	0.027771	0.47462	9	151	549	19615	ENSG00000080824,ENSG00000186654,ENSG00000106462,ENSG00000006062,ENSG00000096968,ENSG00000137486,ENSG00000129474,ENSG00000076604,ENSG00000110092
GO:0045638	negative regulation of myeloid cell differentiation	biological_process	0.027898	0.47639	3	151	86	19615	ENSG00000126457,ENSG00000139842,ENSG00000078399
GO:0000151	ubiquitin ligase complex	cellular_component	0.028084	0.47919	6	151	299	19615	ENSG00000139842,ENSG00000158290,ENSG00000116663,ENSG00000147364,ENSG00000036257,ENSG00000132716
GO:0009266	response to temperature stimulus	biological_process	0.028158	0.47975	5	151	220	19615	ENSG00000158941,ENSG00000099622,ENSG00000164609,ENSG00000141480,ENSG00000080824
GO:0044257	cellular protein catabolic process	biological_process	0.028162	0.47975	11	151	740	19615	ENSG00000158290,ENSG00000080824,ENSG00000213923,ENSG00000101255,ENSG00000141480,ENSG00000137486,ENSG00000139842,ENSG00000158941,ENSG00000138411,ENSG00000116663,ENSG00000036257
GO:0033500	carbohydrate homeostasis	biological_process	0.028338	0.48197	5	151	220	19615	ENSG00000099956,ENSG00000127616,ENSG00000008405,ENSG00000169375,ENSG00000137486
GO:0042593	glucose homeostasis	biological_process	0.028338	0.48197	5	151	220	19615	ENSG00000008405,ENSG00000127616,ENSG00000099956,ENSG00000169375,ENSG00000137486
GO:0065008	regulation of biological quality	biological_process	0.028366	0.48207	38	151	3647	19615	ENSG00000008405,ENSG00000099622,ENSG00000213923,ENSG00000105639,ENSG00000106462,ENSG00000080824,ENSG00000127483,ENSG00000126457,ENSG00000141543,ENSG00000158941,ENSG00000082397,ENSG00000109534,ENSG00000158055,ENSG00000101412,ENSG00000166913,ENSG00000197406,ENSG00000165819,ENSG00000170027,ENSG00000096968,ENSG00000125753,ENSG00000177606,ENSG00000169375,ENSG00000060069,ENSG00000127616,ENSG00000115414…
GO:0042326	negative regulation of phosphorylation	biological_process	0.028439	0.48292	8	151	467	19615	ENSG00000177606,ENSG00000101255,ENSG00000135446,ENSG00000122180,ENSG00000137486,ENSG00000129474,ENSG00000141480,ENSG00000170027
GO:0030016	myofibril	cellular_component	0.028875	0.48994	5	151	217	19615	ENSG00000151914,ENSG00000129152,ENSG00000183873,ENSG00000205571,ENSG00000172062
GO:0050685	positive regulation of mRNA processing	biological_process	0.028966	0.49089	2	151	35	19615	ENSG00000104852,ENSG00000123908
GO:0045687	positive regulation of glial cell differentiation	biological_process	0.028978	0.49089	2	151	34	19615	ENSG00000173039,ENSG00000100462
GO:0010212	response to ionizing radiation	biological_process	0.029163	0.49262	4	151	150	19615	ENSG00000162692,ENSG00000157212,ENSG00000119772,ENSG00000110092
GO:0032436	positive regulation of proteasomal ubiquitin-dependent protein catabolic process	biological_process	0.029172	0.49262	3	151	87	19615	ENSG00000101255,ENSG00000036257,ENSG00000213923
GO:0006361	transcription initiation from RNA polymerase I promoter	biological_process	0.029378	0.49262	2	151	35	19615	ENSG00000099956,ENSG00000127616
GO:0007417	central nervous system development	biological_process	0.029396	0.49262	13	151	924	19615	ENSG00000157933,ENSG00000134308,ENSG00000139874,ENSG00000266028,ENSG00000165819,ENSG00000197971,ENSG00000141480,ENSG00000100462,ENSG00000183873,ENSG00000101412,ENSG00000158055,ENSG00000106462,ENSG00000080824
GO:0035983	response to trichostatin A	biological_process	0.02944	0.49262	1	151	4	19615	ENSG00000106462
GO:0035984	cellular response to trichostatin A	biological_process	0.02944	0.49262	1	151	4	19615	ENSG00000106462
GO:0061083	regulation of protein refolding	biological_process	0.029482	0.49262	1	151	4	19615	ENSG00000104852
GO:0061084	negative regulation of protein refolding	biological_process	0.029482	0.49262	1	151	4	19615	ENSG00000104852
GO:1904047	S-adenosyl-L-methionine binding	molecular_function	0.029512	0.49262	1	151	4	19615	ENSG00000165819
GO:0060398	regulation of growth hormone receptor signaling pathway	biological_process	0.029517	0.49262	1	151	4	19615	ENSG00000096968
GO:0035087	siRNA loading onto RISC involved in RNA interference	biological_process	0.029517	0.49262	1	151	4	19615	ENSG00000123908
GO:0019918	peptidyl-arginine methylation, to symmetrical-dimethyl arginine	biological_process	0.029518	0.49262	1	151	4	19615	ENSG00000100462
GO:0035243	protein-arginine omega-N symmetric methyltransferase activity	molecular_function	0.029518	0.49262	1	151	4	19615	ENSG00000100462
GO:0072589	box H/ACA scaRNP complex	cellular_component	0.029521	0.49262	1	151	4	19615	ENSG00000109534
GO:0035368	selenocysteine insertion sequence binding	molecular_function	0.029543	0.49262	1	151	4	19615	ENSG00000141543
GO:0000386	second spliceosomal transesterification activity	molecular_function	0.029561	0.49262	1	151	4	19615	ENSG00000164609
GO:0051030	snRNA transport	biological_process	0.029562	0.49262	1	151	4	19615	ENSG00000132341
GO:0097026	dendritic cell dendrite assembly	biological_process	0.029562	0.49262	1	151	4	19615	ENSG00000049618
GO:0005087	Ran guanyl-nucleotide exchange factor activity	molecular_function	0.02957	0.49262	1	151	4	19615	ENSG00000180198
GO:1904636	response to ionomycin	biological_process	0.029586	0.49262	1	151	4	19615	ENSG00000135446
GO:1904637	cellular response to ionomycin	biological_process	0.029586	0.49262	1	151	4	19615	ENSG00000135446
GO:0046984	regulation of hemoglobin biosynthetic process	biological_process	0.029596	0.49262	1	151	4	19615	ENSG00000126457
GO:0014706	striated muscle tissue development	biological_process	0.029635	0.49262	7	151	379	19615	ENSG00000141480,ENSG00000060069,ENSG00000129152,ENSG00000116604,ENSG00000157933,ENSG00000007392,ENSG00000122180
GO:0039534	negative regulation of MDA-5 signaling pathway	biological_process	0.029658	0.49262	1	151	4	19615	ENSG00000108561
GO:0007088	regulation of mitotic nuclear division	biological_process	0.029669	0.49262	4	151	153	19615	ENSG00000036257,ENSG00000138411,ENSG00000100462,ENSG00000180198
GO:0043199	sulfate binding	molecular_function	0.029684	0.49262	1	151	4	19615	ENSG00000180198
GO:0048646	anatomical structure formation involved in morphogenesis	biological_process	0.029736	0.49298	16	151	1234	19615	ENSG00000082397,ENSG00000123908,ENSG00000157933,ENSG00000122180,ENSG00000115414,ENSG00000108840,ENSG00000129152,ENSG00000124216,ENSG00000162434,ENSG00000125753,ENSG00000177606,ENSG00000092847,ENSG00000116478,ENSG00000036257,ENSG00000115053,ENSG00000158055
GO:0008180	COP9 signalosome	cellular_component	0.029752	0.49298	2	151	35	19615	ENSG00000138663,ENSG00000111652
GO:0071900	regulation of protein serine/threonine kinase activity	biological_process	0.029896	0.49498	8	151	469	19615	ENSG00000101255,ENSG00000106462,ENSG00000135446,ENSG00000076604,ENSG00000110092,ENSG00000137486,ENSG00000129474,ENSG00000170027
GO:1900109	regulation of histone H3-K9 dimethylation	biological_process	0.029958	0.49562	1	151	4	19615	ENSG00000099956
GO:0071453	cellular response to oxygen levels	biological_process	0.029991	0.49574	5	151	225	19615	ENSG00000119772,ENSG00000129474,ENSG00000129152,ENSG00000127483,ENSG00000101412
GO:0014878	response to electrical stimulus involved in regulation of muscle adaptation	biological_process	0.030012	0.49574	1	151	4	19615	ENSG00000122180
GO:0045296	cadherin binding	molecular_function	0.030094	0.49667	6	151	304	19615	ENSG00000164924,ENSG00000125753,ENSG00000132341,ENSG00000134884,ENSG00000166913,ENSG00000138430
GO:0014834	skeletal muscle satellite cell maintenance involved in skeletal muscle regeneration	biological_process	0.030115	0.49667	1	151	4	19615	ENSG00000106462
GO:0090571	RNA polymerase II transcription repressor complex	cellular_component	0.030196	0.49762	1	151	4	19615	ENSG00000064703
GO:1990441	negative regulation of transcription from RNA polymerase II promoter in response to endoplasmic reticulum stress	biological_process	0.030241	0.49798	1	151	4	19615	ENSG00000177606
GO:0060800	regulation of cell differentiation involved in embryonic placenta development	biological_process	0.030271	0.49807	1	151	4	19615	ENSG00000124216
GO:0071158	positive regulation of cell cycle arrest	biological_process	0.0303	0.49807	3	151	88	19615	ENSG00000126457,ENSG00000122180,ENSG00000101412
GO:0003917	DNA topoisomerase type I activity	molecular_function	0.030317	0.49807	1	151	4	19615	ENSG00000198900
GO:0022408	negative regulation of cell-cell adhesion	biological_process	0.030356	0.49833	4	151	153	19615	ENSG00000197971,ENSG00000105639,ENSG00000165819,ENSG00000096968
GO:0014037	Schwann cell differentiation	biological_process	0.030462	0.49968	2	151	35	19615	ENSG00000173039,ENSG00000157933
GO:0030900	forebrain development	biological_process	0.030585	0.50131	7	151	378	19615	ENSG00000183873,ENSG00000157933,ENSG00000165819,ENSG00000139874,ENSG00000101412,ENSG00000266028,ENSG00000106462
GO:0007568	aging	biological_process	0.03072	0.50314	6	151	305	19615	ENSG00000134046,ENSG00000173039,ENSG00000177606,ENSG00000119772,ENSG00000162692,ENSG00000169375
GO:0006382	adenosine to inosine editing	biological_process	0.030893	0.50557	1	151	4	19615	ENSG00000165819
GO:0048254	snoRNA localization	biological_process	0.030936	0.5059	1	151	4	19615	ENSG00000105202
GO:0036396	MIS complex	cellular_component	0.030993	0.50604	1	151	4	19615	ENSG00000165819
GO:0045293	mRNA editing complex	cellular_component	0.030993	0.50604	1	151	4	19615	ENSG00000165819
GO:0016811	hydrolase activity, acting on carbon-nitrogen (but not peptide) bonds, in linear amides	molecular_function	0.031184	0.50839	3	151	89	19615	ENSG00000108840,ENSG00000169375,ENSG00000116478
GO:0000154	rRNA modification	biological_process	0.031219	0.50839	2	151	37	19615	ENSG00000109534,ENSG00000105202
GO:0035521	monoubiquitinated histone deubiquitination	biological_process	0.031248	0.50839	1	151	4	19615	ENSG00000162601
GO:0035522	monoubiquitinated histone H2A deubiquitination	biological_process	0.031248	0.50839	1	151	4	19615	ENSG00000162601
GO:1990086	lens fiber cell apoptotic process	biological_process	0.031256	0.50839	1	151	4	19615	ENSG00000101412
GO:0002175	protein localization to paranode region of axon	biological_process	0.03134	0.50907	1	151	4	19615	ENSG00000082397
GO:0001227	transcriptional repressor activity, RNA polymerase II transcription regulatory region sequence-specific binding	molecular_function	0.031346	0.50907	5	151	225	19615	ENSG00000124216,ENSG00000057657,ENSG00000173039,ENSG00000267680,ENSG00000101412
GO:0086017	Purkinje myocyte action potential	biological_process	0.031471	0.51071	1	151	4	19615	ENSG00000183873
GO:0006296	nucleotide-excision repair, DNA incision, 5'-to lesion	biological_process	0.031524	0.5111	2	151	37	19615	ENSG00000139842,ENSG00000158290
GO:0048870	cell motility	biological_process	0.031567	0.5111	19	151	1557	19615	ENSG00000105397,ENSG00000123908,ENSG00000141480,ENSG00000157212,ENSG00000157933,ENSG00000115414,ENSG00000266028,ENSG00000108840,ENSG00000151914,ENSG00000162692,ENSG00000124216,ENSG00000162434,ENSG00000096968,ENSG00000177606,ENSG00000105639,ENSG00000129474,ENSG00000162601,ENSG00000036257,ENSG00000108561
GO:0051674	localization of cell	biological_process	0.031567	0.5111	19	151	1557	19615	ENSG00000115414,ENSG00000266028,ENSG00000157933,ENSG00000105397,ENSG00000123908,ENSG00000141480,ENSG00000157212,ENSG00000177606,ENSG00000105639,ENSG00000096968,ENSG00000162692,ENSG00000124216,ENSG00000162434,ENSG00000108840,ENSG00000151914,ENSG00000036257,ENSG00000162601,ENSG00000129474,ENSG00000108561
GO:0033269	internode region of axon	cellular_component	0.031712	0.51304	1	151	4	19615	ENSG00000197971
GO:0034271	phosphatidylinositol 3-kinase complex, class III, type I	cellular_component	0.031819	0.51399	1	151	4	19615	ENSG00000078142
GO:0034272	phosphatidylinositol 3-kinase complex, class III, type II	cellular_component	0.031819	0.51399	1	151	4	19615	ENSG00000078142
GO:0033590	response to cobalamin	biological_process	0.031907	0.51474	1	151	4	19615	ENSG00000173039
GO:0090168	Golgi reassembly	biological_process	0.031914	0.51474	1	151	4	19615	ENSG00000164924
GO:0000414	regulation of histone H3-K36 methylation	biological_process	0.032113	0.51756	1	151	4	19615	ENSG00000157212
GO:0007161	calcium-independent cell-matrix adhesion	biological_process	0.032177	0.51796	1	151	4	19615	ENSG00000115414
GO:1903362	regulation of cellular protein catabolic process	biological_process	0.032208	0.51796	6	151	309	19615	ENSG00000080824,ENSG00000036257,ENSG00000101255,ENSG00000213923,ENSG00000138411,ENSG00000158941
GO:0060416	response to growth hormone	biological_process	0.032219	0.51796	2	151	37	19615	ENSG00000096968,ENSG00000105639
GO:0070888	E-box binding	molecular_function	0.032235	0.51796	2	151	37	19615	ENSG00000122180,ENSG00000129152
GO:1904037	positive regulation of epithelial cell apoptotic process	biological_process	0.032352	0.51944	2	151	37	19615	ENSG00000105229,ENSG00000096968
GO:0061630	ubiquitin protein ligase activity	molecular_function	0.03247	0.52076	5	151	227	19615	ENSG00000139842,ENSG00000158290,ENSG00000116663,ENSG00000036257,ENSG00000138411
GO:0038044	transforming growth factor-beta secretion	biological_process	0.032496	0.52076	1	151	4	19615	ENSG00000115414
GO:0034056	estrogen response element binding	molecular_function	0.032507	0.52076	1	151	4	19615	ENSG00000140009
GO:0043549	regulation of kinase activity	biological_process	0.03257	0.52136	12	151	848	19615	ENSG00000006062,ENSG00000106462,ENSG00000186654,ENSG00000080824,ENSG00000096968,ENSG00000101255,ENSG00000170027,ENSG00000129474,ENSG00000137486,ENSG00000110092,ENSG00000076604,ENSG00000135446
GO:0090116	C-5 methylation of cytosine	biological_process	0.032629	0.52192	1	151	4	19615	ENSG00000119772
GO:0045900	negative regulation of translational elongation	biological_process	0.032698	0.52262	1	151	4	19615	ENSG00000141543
GO:0033273	response to vitamin	biological_process	0.03282	0.52418	3	151	91	19615	ENSG00000119772,ENSG00000110092,ENSG00000173039
GO:0060528	secretory columnal luminar epithelial cell differentiation involved in prostate glandular acinus development	biological_process	0.032894	0.52497	1	151	4	19615	ENSG00000116455
GO:0035258	steroid hormone receptor binding	molecular_function	0.03296	0.52543	3	151	90	19615	ENSG00000132341,ENSG00000137486,ENSG00000127616
GO:0016482	cytoplasmic transport	biological_process	0.032972	0.52543	16	151	1265	19615	ENSG00000162385,ENSG00000172062,ENSG00000064703,ENSG00000036257,ENSG00000078142,ENSG00000125835,ENSG00000100028,ENSG00000179409,ENSG00000141543,ENSG00000164609,ENSG00000132341,ENSG00000096968,ENSG00000205571,ENSG00000105639,ENSG00000167088,ENSG00000080824
GO:0000280	nuclear division	biological_process	0.033112	0.52726	7	151	396	19615	ENSG00000060069,ENSG00000132341,ENSG00000180198,ENSG00000100462,ENSG00000134698,ENSG00000036257,ENSG00000138411
GO:0001775	cell activation	biological_process	0.033375	0.53092	17	151	1366	19615	ENSG00000057657,ENSG00000141480,ENSG00000157212,ENSG00000078399,ENSG00000096968,ENSG00000177606,ENSG00000105639,ENSG00000108840,ENSG00000006062,ENSG00000162692,ENSG00000080824,ENSG00000196230,ENSG00000165819,ENSG00000100462,ENSG00000014216,ENSG00000137486,ENSG00000164924
GO:0031091	platelet alpha granule	cellular_component	0.033392	0.53092	3	151	91	19615	ENSG00000138430,ENSG00000115414,ENSG00000172432
GO:0048255	mRNA stabilization	biological_process	0.03349	0.53208	2	151	37	19615	ENSG00000101412,ENSG00000099622
GO:0006931	substrate-dependent cell migration, cell attachment to substrate	biological_process	0.033596	0.53337	1	151	4	19615	ENSG00000115414
GO:0001843	neural tube closure	biological_process	0.03378	0.53588	3	151	91	19615	ENSG00000157933,ENSG00000125753,ENSG00000158055
GO:1903312	negative regulation of mRNA metabolic process	biological_process	0.033861	0.53677	2	151	38	19615	ENSG00000196235,ENSG00000108561
GO:0043604	amide biosynthetic process	biological_process	0.034128	0.5406	11	151	773	19615	ENSG00000123908,ENSG00000162385,ENSG00000141543,ENSG00000165819,ENSG00000135446,ENSG00000126070,ENSG00000134698,ENSG00000115053,ENSG00000108561,ENSG00000099622,ENSG00000092847
GO:0010831	positive regulation of myotube differentiation	biological_process	0.034402	0.54453	2	151	38	19615	ENSG00000122180,ENSG00000129152
GO:0060612	adipose tissue development	biological_process	0.034466	0.54513	2	151	37	19615	ENSG00000157212,ENSG00000135446
GO:0045429	positive regulation of nitric oxide biosynthetic process	biological_process	0.034624	0.54682	2	151	38	19615	ENSG00000096968,ENSG00000080824
GO:1904407	positive regulation of nitric oxide metabolic process	biological_process	0.034624	0.54682	2	151	38	19615	ENSG00000080824,ENSG00000096968
GO:0002521	leukocyte differentiation	biological_process	0.034672	0.54717	8	151	486	19615	ENSG00000162692,ENSG00000108840,ENSG00000006607,ENSG00000177606,ENSG00000105639,ENSG00000139842,ENSG00000165819,ENSG00000057657
GO:0060606	tube closure	biological_process	0.034734	0.54774	3	151	92	19615	ENSG00000158055,ENSG00000125753,ENSG00000157933
GO:2000142	regulation of DNA-templated transcription, initiation	biological_process	0.034899	0.54993	2	151	38	19615	ENSG00000157212,ENSG00000177606
GO:0009056	catabolic process	biological_process	0.035006	0.55089	27	151	2465	19615	ENSG00000165819,ENSG00000116663,ENSG00000036257,ENSG00000197406,ENSG00000162385,ENSG00000137486,ENSG00000139842,ENSG00000078142,ENSG00000014216,ENSG00000101255,ENSG00000158290,ENSG00000126070,ENSG00000135446,ENSG00000122180,ENSG00000135473,ENSG00000158941,ENSG00000141543,ENSG00000138411,ENSG00000141480,ENSG00000123908,ENSG00000196235,ENSG00000092847,ENSG00000213923,ENSG00000173039,ENSG00000080824…
GO:0042769	DNA damage response, detection of DNA damage	biological_process	0.035027	0.55089	2	151	39	19615	ENSG00000158290,ENSG00000139842
GO:0044089	positive regulation of cellular component biogenesis	biological_process	0.035047	0.55089	8	151	485	19615	ENSG00000125753,ENSG00000177606,ENSG00000158290,ENSG00000080824,ENSG00000157212,ENSG00000129474,ENSG00000139842,ENSG00000124784
GO:0018209	peptidyl-serine modification	biological_process	0.035063	0.55089	6	151	312	19615	ENSG00000080824,ENSG00000137486,ENSG00000141480,ENSG00000013441,ENSG00000213923,ENSG00000198900
GO:0043489	RNA stabilization	biological_process	0.035102	0.55109	2	151	38	19615	ENSG00000101412,ENSG00000099622
GO:0071222	cellular response to lipopolysaccharide	biological_process	0.035272	0.55302	4	151	162	19615	ENSG00000173039,ENSG00000057657,ENSG00000135446,ENSG00000108840
GO:0048015	phosphatidylinositol-mediated signaling	biological_process	0.035277	0.55302	4	151	157	19615	ENSG00000108561,ENSG00000096968,ENSG00000078142,ENSG00000186654
GO:0035329	hippo signaling	biological_process	0.03537	0.55407	2	151	37	19615	ENSG00000166913,ENSG00000129474
GO:0032715	negative regulation of interleukin-6 production	biological_process	0.035419	0.55443	2	151	38	19615	ENSG00000137486,ENSG00000141480
GO:0070646	protein modification by small protein removal	biological_process	0.035681	0.55812	6	151	316	19615	ENSG00000164916,ENSG00000141480,ENSG00000162601,ENSG00000138663,ENSG00000111652,ENSG00000187778
GO:0031410	cytoplasmic vesicle	cellular_component	0.035842	0.56023	20	151	1697	19615	ENSG00000141480,ENSG00000137098,ENSG00000186908,ENSG00000132341,ENSG00000266028,ENSG00000115414,ENSG00000172432,ENSG00000151914,ENSG00000128595,ENSG00000080824,ENSG00000138663,ENSG00000078142,ENSG00000170027,ENSG00000179335,ENSG00000137486,ENSG00000196230,ENSG00000134308,ENSG00000138430,ENSG00000166913,ENSG00000164924
GO:0002090	regulation of receptor internalization	biological_process	0.035897	0.56068	2	151	39	19615	ENSG00000141480,ENSG00000137486
GO:0001102	RNA polymerase II activating transcription factor binding	molecular_function	0.035968	0.56137	2	151	39	19615	ENSG00000169375,ENSG00000177606
GO:0016925	protein sumoylation	biological_process	0.036023	0.56182	3	151	94	19615	ENSG00000173039,ENSG00000198900,ENSG00000105229
GO:0060537	muscle tissue development	biological_process	0.036053	0.56187	7	151	396	19615	ENSG00000141480,ENSG00000060069,ENSG00000129152,ENSG00000157933,ENSG00000116604,ENSG00000122180,ENSG00000007392
GO:0043502	regulation of muscle adaptation	biological_process	0.036111	0.56235	3	151	94	19615	ENSG00000060069,ENSG00000122180,ENSG00000183873
GO:0033683	nucleotide-excision repair, DNA incision	biological_process	0.036356	0.56575	2	151	40	19615	ENSG00000139842,ENSG00000158290
GO:0055002	striated muscle cell development	biological_process	0.036438	0.5665	4	151	158	19615	ENSG00000060069,ENSG00000129152,ENSG00000122180,ENSG00000157933
GO:1904627	response to phorbol 13-acetate 12-myristate	biological_process	0.036503	0.5665	1	151	5	19615	ENSG00000135446
GO:1904628	cellular response to phorbol 13-acetate 12-myristate	biological_process	0.036503	0.5665	1	151	5	19615	ENSG00000135446
GO:0022407	regulation of cell-cell adhesion	biological_process	0.03651	0.5665	7	151	403	19615	ENSG00000057657,ENSG00000096968,ENSG00000105639,ENSG00000165819,ENSG00000006062,ENSG00000197971,ENSG00000162692
GO:0097283	keratinocyte apoptotic process	biological_process	0.0367	0.56752	1	151	5	19615	ENSG00000105229
GO:1902172	regulation of keratinocyte apoptotic process	biological_process	0.0367	0.56752	1	151	5	19615	ENSG00000105229
GO:1903333	negative regulation of protein folding	biological_process	0.036705	0.56752	1	151	5	19615	ENSG00000104852
GO:0090311	regulation of protein deacetylation	biological_process	0.036706	0.56752	2	151	39	19615	ENSG00000157933,ENSG00000158941
GO:2000242	negative regulation of reproductive process	biological_process	0.036732	0.56752	2	151	40	19615	ENSG00000116455,ENSG00000124216
GO:2000630	positive regulation of miRNA metabolic process	biological_process	0.036786	0.56752	1	151	5	19615	ENSG00000173039
GO:0031465	Cul4B-RING E3 ubiquitin ligase complex	cellular_component	0.036817	0.56752	1	151	5	19615	ENSG00000158290
GO:0005827	polar microtubule	cellular_component	0.036837	0.56752	1	151	5	19615	ENSG00000036257
GO:0071532	ankyrin repeat binding	molecular_function	0.036839	0.56752	1	151	5	19615	ENSG00000173039
GO:0071362	cellular response to ether	biological_process	0.036843	0.56752	1	151	5	19615	ENSG00000135446
GO:0031589	cell-substrate adhesion	biological_process	0.0369	0.56768	6	151	317	19615	ENSG00000108561,ENSG00000096968,ENSG00000266028,ENSG00000115414,ENSG00000129474,ENSG00000162692
GO:0070883	pre-miRNA binding	molecular_function	0.036908	0.56768	1	151	5	19615	ENSG00000132341
GO:0010957	negative regulation of vitamin D biosynthetic process	biological_process	0.036965	0.56816	1	151	5	19615	ENSG00000124216
GO:0048625	myoblast fate commitment	biological_process	0.037057	0.56904	1	151	5	19615	ENSG00000129152
GO:0043066	negative regulation of apoptotic process	biological_process	0.037076	0.56904	12	151	871	19615	ENSG00000124216,ENSG00000169375,ENSG00000134698,ENSG00000164924,ENSG00000105639,ENSG00000177606,ENSG00000096968,ENSG00000173039,ENSG00000137486,ENSG00000141480,ENSG00000116478,ENSG00000158941
GO:0046907	intracellular transport	biological_process	0.037122	0.56933	23	151	2032	19615	ENSG00000164924,ENSG00000101412,ENSG00000166913,ENSG00000036257,ENSG00000064703,ENSG00000134308,ENSG00000196230,ENSG00000162385,ENSG00000172062,ENSG00000100028,ENSG00000125835,ENSG00000170027,ENSG00000078142,ENSG00000105639,ENSG00000096968,ENSG00000205571,ENSG00000167088,ENSG00000080824,ENSG00000151914,ENSG00000164609,ENSG00000141543,ENSG00000179409,ENSG00000132341
GO:0045786	negative regulation of cell cycle	biological_process	0.037191	0.56998	9	151	588	19615	ENSG00000101412,ENSG00000106462,ENSG00000135446,ENSG00000122180,ENSG00000036257,ENSG00000110092,ENSG00000126457,ENSG00000139842,ENSG00000094916
GO:0048017	inositol lipid-mediated signaling	biological_process	0.037344	0.57153	4	151	160	19615	ENSG00000078142,ENSG00000186654,ENSG00000096968,ENSG00000108561
GO:0008026	ATP-dependent helicase activity	molecular_function	0.037416	0.57153	3	151	97	19615	ENSG00000064703,ENSG00000141543,ENSG00000165732
GO:0070035	purine NTP-dependent helicase activity	molecular_function	0.037416	0.57153	3	151	97	19615	ENSG00000141543,ENSG00000064703,ENSG00000165732
GO:0046976	histone methyltransferase activity (H3-K27 specific)	molecular_function	0.037416	0.57153	1	151	5	19615	ENSG00000106462
GO:0004459	L-lactate dehydrogenase activity	molecular_function	0.037427	0.57153	1	151	5	19615	ENSG00000171989
GO:0097100	supercoiled DNA binding	molecular_function	0.037503	0.57227	1	151	5	19615	ENSG00000198900
GO:0044547	DNA topoisomerase binding	molecular_function	0.037588	0.57316	1	151	5	19615	ENSG00000115053
GO:0035976	AP1 complex	cellular_component	0.03767	0.5737	1	151	5	19615	ENSG00000177606
GO:0051240	positive regulation of multicellular organismal process	biological_process	0.037714	0.5737	19	151	1591	19615	ENSG00000123908,ENSG00000141480,ENSG00000197971,ENSG00000157212,ENSG00000057657,ENSG00000126457,ENSG00000122180,ENSG00000115414,ENSG00000106462,ENSG00000129152,ENSG00000162434,ENSG00000124216,ENSG00000173039,ENSG00000096968,ENSG00000177606,ENSG00000100462,ENSG00000197406,ENSG00000110092,ENSG00000108561
GO:1903862	positive regulation of oxidative phosphorylation	biological_process	0.037722	0.5737	1	151	5	19615	ENSG00000122180
GO:0005143	interleukin-12 receptor binding	molecular_function	0.037731	0.5737	1	151	5	19615	ENSG00000096968
GO:0043112	receptor metabolic process	biological_process	0.037762	0.57376	4	151	164	19615	ENSG00000141480,ENSG00000014216,ENSG00000137486,ENSG00000116478
GO:0007520	myoblast fusion	biological_process	0.037809	0.57388	2	151	39	19615	ENSG00000129152,ENSG00000122180
GO:0002730	regulation of dendritic cell cytokine production	biological_process	0.037824	0.57388	1	151	5	19615	ENSG00000105639
GO:0030284	estrogen receptor activity	molecular_function	0.037861	0.57402	1	151	5	19615	ENSG00000140009
GO:0070940	dephosphorylation of RNA polymerase II C-terminal domain	biological_process	0.037901	0.57422	1	151	5	19615	ENSG00000060069
GO:0001652	granular component	cellular_component	0.037946	0.57425	1	151	5	19615	ENSG00000105202
GO:0045084	positive regulation of interleukin-12 biosynthetic process	biological_process	0.037957	0.57425	1	151	5	19615	ENSG00000173039
GO:1900113	negative regulation of histone H3-K9 trimethylation	biological_process	0.038026	0.57489	1	151	5	19615	ENSG00000099956
GO:0006398	histone mRNA 3'-end processing	biological_process	0.038226	0.5775	1	151	5	19615	ENSG00000155858
GO:0010626	negative regulation of Schwann cell proliferation	biological_process	0.038295	0.57813	1	151	5	19615	ENSG00000157933
GO:0002683	negative regulation of immune system process	biological_process	0.03849	0.58051	7	151	410	19615	ENSG00000078399,ENSG00000139842,ENSG00000141480,ENSG00000105639,ENSG00000126457,ENSG00000108561,ENSG00000057657
GO:0021815	modulation of microtubule cytoskeleton involved in cerebral cortex radial glia guided migration	biological_process	0.038508	0.58051	1	151	5	19615	ENSG00000266028
GO:0031064	negative regulation of histone deacetylation	biological_process	0.038605	0.58157	1	151	5	19615	ENSG00000157933
GO:0001701	in utero embryonic development	biological_process	0.038806	0.58418	6	151	322	19615	ENSG00000124216,ENSG00000139842,ENSG00000169375,ENSG00000036257,ENSG00000057657,ENSG00000099956
GO:0043415	positive regulation of skeletal muscle tissue regeneration	biological_process	0.038862	0.58461	1	151	5	19615	ENSG00000129152
GO:0030242	pexophagy	biological_process	0.03897	0.58582	1	151	5	19615	ENSG00000078142
GO:0044092	negative regulation of molecular function	biological_process	0.039014	0.58606	15	151	1184	19615	ENSG00000158941,ENSG00000141543,ENSG00000135446,ENSG00000170027,ENSG00000141480,ENSG00000129474,ENSG00000105229,ENSG00000137486,ENSG00000096968,ENSG00000213923,ENSG00000177606,ENSG00000101255,ENSG00000101412,ENSG00000106462,ENSG00000169375
GO:0060916	mesenchymal cell proliferation involved in lung development	biological_process	0.039055	0.58627	1	151	5	19615	ENSG00000106443
GO:0045746	negative regulation of Notch signaling pathway	biological_process	0.039091	0.58639	2	151	41	19615	ENSG00000137486,ENSG00000165819
GO:0070345	negative regulation of fat cell proliferation	biological_process	0.039591	0.59312	1	151	5	19615	ENSG00000101412
GO:0022614	membrane to membrane docking	biological_process	0.039595	0.59312	1	151	5	19615	ENSG00000162692
GO:0009008	DNA-methyltransferase activity	molecular_function	0.039824	0.59612	1	151	5	19615	ENSG00000119772
GO:0005819	spindle	cellular_component	0.039974	0.59794	6	151	327	19615	ENSG00000170584,ENSG00000036257,ENSG00000138411,ENSG00000060069,ENSG00000108468,ENSG00000137098
GO:0016605	PML body	cellular_component	0.04011	0.59957	3	151	97	19615	ENSG00000105229,ENSG00000094916,ENSG00000157933
GO:0071822	protein complex subunit organization	biological_process	0.040192	0.60036	22	151	1934	19615	ENSG00000129474,ENSG00000137486,ENSG00000139842,ENSG00000196230,ENSG00000073584,ENSG00000099956,ENSG00000036257,ENSG00000180198,ENSG00000158290,ENSG00000166913,ENSG00000006607,ENSG00000157212,ENSG00000132341,ENSG00000188375,ENSG00000157933,ENSG00000127483,ENSG00000127616,ENSG00000115414,ENSG00000080824,ENSG00000125753,ENSG00000096968,ENSG00000177606
GO:0001932	regulation of protein phosphorylation	biological_process	0.040243	0.60052	17	151	1388	19615	ENSG00000186654,ENSG00000101255,ENSG00000170027,ENSG00000100462,ENSG00000129474,ENSG00000137486,ENSG00000110092,ENSG00000076604,ENSG00000006062,ENSG00000106462,ENSG00000080824,ENSG00000096968,ENSG00000177606,ENSG00000141480,ENSG00000126457,ENSG00000135446,ENSG00000115414
GO:0030857	negative regulation of epithelial cell differentiation	biological_process	0.040259	0.60052	2	151	41	19615	ENSG00000110092,ENSG00000106462
GO:0061197	fungiform papilla morphogenesis	biological_process	0.040325	0.601	1	151	5	19615	ENSG00000116478
GO:0004712	protein serine/threonine/tyrosine kinase activity	molecular_function	0.040356	0.601	2	151	41	19615	ENSG00000179335,ENSG00000013441
GO:0004994	somatostatin receptor activity	molecular_function	0.040433	0.601	1	151	5	19615	ENSG00000139874
GO:0038169	somatostatin receptor signaling pathway	biological_process	0.040433	0.601	1	151	5	19615	ENSG00000139874
GO:0038170	somatostatin signaling pathway	biological_process	0.040433	0.601	1	151	5	19615	ENSG00000139874
GO:0007005	mitochondrion organization	biological_process	0.040506	0.60133	10	151	699	19615	ENSG00000080824,ENSG00000166913,ENSG00000164924,ENSG00000101412,ENSG00000177606,ENSG00000108561,ENSG00000141480,ENSG00000170027,ENSG00000158941,ENSG00000134308
GO:0086045	membrane depolarization during AV node cell action potential	biological_process	0.040512	0.60133	1	151	5	19615	ENSG00000183873
GO:0001818	negative regulation of cytokine production	biological_process	0.040553	0.60152	5	151	245	19615	ENSG00000137486,ENSG00000141480,ENSG00000105639,ENSG00000115414,ENSG00000108561
GO:0061665	SUMO ligase activity	molecular_function	0.040603	0.60184	1	151	5	19615	ENSG00000105229
GO:0006839	mitochondrial transport	biological_process	0.04064	0.60197	6	151	329	19615	ENSG00000170027,ENSG00000080824,ENSG00000166913,ENSG00000134308,ENSG00000101412,ENSG00000164924
GO:0043069	negative regulation of programmed cell death	biological_process	0.040682	0.60217	12	151	884	19615	ENSG00000134698,ENSG00000124216,ENSG00000169375,ENSG00000096968,ENSG00000173039,ENSG00000164924,ENSG00000105639,ENSG00000177606,ENSG00000141480,ENSG00000137486,ENSG00000158941,ENSG00000116478
GO:0035926	chemokine (C-C motif) ligand 2 secretion	biological_process	0.040838	0.60335	1	151	5	19615	ENSG00000197971
GO:0071205	protein localization to juxtaparanode region of axon	biological_process	0.040842	0.60335	1	151	5	19615	ENSG00000082397
GO:0014020	primary neural tube formation	biological_process	0.040846	0.60335	3	151	98	19615	ENSG00000125753,ENSG00000157933,ENSG00000158055
GO:0043901	negative regulation of multi-organism process	biological_process	0.041162	0.60733	4	151	170	19615	ENSG00000108561,ENSG00000057657,ENSG00000116478,ENSG00000177606
GO:0007519	skeletal muscle tissue development	biological_process	0.0412	0.60733	4	151	166	19615	ENSG00000129152,ENSG00000122180,ENSG00000116604,ENSG00000157933
GO:0071219	cellular response to molecule of bacterial origin	biological_process	0.041204	0.60733	4	151	170	19615	ENSG00000173039,ENSG00000057657,ENSG00000135446,ENSG00000108840
GO:0086006	voltage-gated sodium channel activity involved in cardiac muscle cell action potential	molecular_function	0.04123	0.60733	1	151	5	19615	ENSG00000183873
GO:0001959	regulation of cytokine-mediated signaling pathway	biological_process	0.041322	0.60826	4	151	169	19615	ENSG00000096968,ENSG00000105397,ENSG00000105229,ENSG00000162434
GO:0000381	regulation of alternative mRNA splicing, via spliceosome	biological_process	0.041415	0.6092	2	151	42	19615	ENSG00000129152,ENSG00000162385
GO:0051347	positive regulation of transferase activity	biological_process	0.04167	0.61253	10	151	688	19615	ENSG00000110092,ENSG00000076604,ENSG00000129474,ENSG00000137486,ENSG00000096968,ENSG00000101255,ENSG00000106462,ENSG00000006062,ENSG00000080824,ENSG00000186654
GO:2000725	regulation of cardiac muscle cell differentiation	biological_process	0.041723	0.61289	2	151	42	19615	ENSG00000141480,ENSG00000060069
GO:0002704	negative regulation of leukocyte mediated immunity	biological_process	0.042226	0.61984	2	151	43	19615	ENSG00000105639,ENSG00000141480
GO:0021549	cerebellum development	biological_process	0.042258	0.61988	3	151	99	19615	ENSG00000139874,ENSG00000183873,ENSG00000106462
GO:0042461	photoreceptor cell development	biological_process	0.0425	0.623	2	151	42	19615	ENSG00000057657,ENSG00000197406
GO:0007584	response to nutrient	biological_process	0.042683	0.62526	4	151	170	19615	ENSG00000173039,ENSG00000110092,ENSG00000119772,ENSG00000162692
GO:0051603	proteolysis involved in cellular protein catabolic process	biological_process	0.043161	0.63171	10	151	696	19615	ENSG00000141480,ENSG00000139842,ENSG00000137486,ENSG00000138411,ENSG00000158941,ENSG00000116663,ENSG00000036257,ENSG00000158290,ENSG00000101255,ENSG00000213923
GO:0003899	DNA-directed RNA polymerase activity	molecular_function	0.043183	0.63171	2	151	44	19615	ENSG00000102978,ENSG00000181222
GO:0001228	transcriptional activator activity, RNA polymerase II transcription regulatory region sequence-specific binding	molecular_function	0.043219	0.6318	7	151	413	19615	ENSG00000129152,ENSG00000158055,ENSG00000122180,ENSG00000177606,ENSG00000116604,ENSG00000173039,ENSG00000198353
GO:0006986	response to unfolded protein	biological_process	0.043291	0.63241	4	151	172	19615	ENSG00000080824,ENSG00000143321,ENSG00000116663,ENSG00000110092
GO:1901800	positive regulation of proteasomal protein catabolic process	biological_process	0.04342	0.63386	3	151	102	19615	ENSG00000036257,ENSG00000101255,ENSG00000213923
GO:0030163	protein catabolic process	biological_process	0.043491	0.6343	12	151	893	19615	ENSG00000036257,ENSG00000116663,ENSG00000138411,ENSG00000158941,ENSG00000139842,ENSG00000137486,ENSG00000141480,ENSG00000101255,ENSG00000213923,ENSG00000173039,ENSG00000080824,ENSG00000158290
GO:0070897	DNA-templated transcriptional preinitiation complex assembly	biological_process	0.043594	0.6343	2	151	43	19615	ENSG00000127616,ENSG00000099956
GO:2000243	positive regulation of reproductive process	biological_process	0.043865	0.6343	2	151	43	19615	ENSG00000123908,ENSG00000108561
GO:0045040	protein import into mitochondrial outer membrane	biological_process	0.043892	0.6343	1	151	6	19615	ENSG00000080824
GO:0050815	phosphoserine binding	molecular_function	0.043927	0.6343	1	151	6	19615	ENSG00000166913
GO:0071224	cellular response to peptidoglycan	biological_process	0.04393	0.6343	1	151	6	19615	ENSG00000173039
GO:2000323	negative regulation of glucocorticoid receptor signaling pathway	biological_process	0.043959	0.6343	1	151	6	19615	ENSG00000008405
GO:0006775	fat-soluble vitamin metabolic process	biological_process	0.043962	0.6343	2	151	44	19615	ENSG00000105229,ENSG00000124216
GO:0031429	box H/ACA snoRNP complex	cellular_component	0.043995	0.6343	1	151	6	19615	ENSG00000109534
GO:0034513	box H/ACA snoRNA binding	molecular_function	0.043995	0.6343	1	151	6	19615	ENSG00000109534
GO:0072588	box H/ACA RNP complex	cellular_component	0.043995	0.6343	1	151	6	19615	ENSG00000109534
GO:0048273	mitogen-activated protein kinase p38 binding	molecular_function	0.043998	0.6343	1	151	6	19615	ENSG00000126457
GO:0000320	re-entry into mitotic cell cycle	biological_process	0.044025	0.6343	1	151	6	19615	ENSG00000110092
GO:0060770	negative regulation of epithelial cell proliferation involved in prostate gland development	biological_process	0.044038	0.6343	1	151	6	19615	ENSG00000116455
GO:0045842	positive regulation of mitotic metaphase/anaphase transition	biological_process	0.044043	0.6343	1	151	6	19615	ENSG00000036257
GO:1901970	positive regulation of mitotic sister chromatid separation	biological_process	0.044043	0.6343	1	151	6	19615	ENSG00000036257
GO:1902101	positive regulation of metaphase/anaphase transition of cell cycle	biological_process	0.044043	0.6343	1	151	6	19615	ENSG00000036257
GO:0042325	regulation of phosphorylation	biological_process	0.044055	0.6343	18	151	1510	19615	ENSG00000101255,ENSG00000186654,ENSG00000110092,ENSG00000076604,ENSG00000129474,ENSG00000170027,ENSG00000100462,ENSG00000137486,ENSG00000096968,ENSG00000177606,ENSG00000106462,ENSG00000006062,ENSG00000080824,ENSG00000126457,ENSG00000135446,ENSG00000115414,ENSG00000122180,ENSG00000141480
GO:0001105	RNA polymerase II transcription coactivator activity	molecular_function	0.044098	0.6343	2	151	43	19615	ENSG00000127616,ENSG00000080503
GO:0050733	RS domain binding	molecular_function	0.04411	0.6343	1	151	6	19615	ENSG00000007392
GO:0086046	membrane depolarization during SA node cell action potential	biological_process	0.04411	0.6343	1	151	5	19615	ENSG00000183873
GO:0043168	anion binding	molecular_function	0.044135	0.6343	29	151	2727	19615	ENSG00000143321,ENSG00000196230,ENSG00000064703,ENSG00000124784,ENSG00000078142,ENSG00000179335,ENSG00000283900,ENSG00000101255,ENSG00000166913,ENSG00000138430,ENSG00000180198,ENSG00000135446,ENSG00000115414,ENSG00000013441,ENSG00000172432,ENSG00000141543,ENSG00000127616,ENSG00000132341,ENSG00000080503,ENSG00000105397,ENSG00000213923,ENSG00000105639,ENSG00000173039,ENSG00000096968,ENSG00000198900…
GO:0051149	positive regulation of muscle cell differentiation	biological_process	0.044138	0.6343	3	151	102	19615	ENSG00000129152,ENSG00000141480,ENSG00000122180
GO:0046137	negative regulation of vitamin metabolic process	biological_process	0.044205	0.63484	1	151	6	19615	ENSG00000124216
GO:0050681	androgen receptor binding	molecular_function	0.044246	0.63501	2	151	43	19615	ENSG00000132341,ENSG00000127616
GO:0033209	tumor necrosis factor-mediated signaling pathway	biological_process	0.044328	0.63575	4	151	174	19615	ENSG00000173039,ENSG00000096968,ENSG00000105229,ENSG00000006062
GO:0031298	replication fork protection complex	cellular_component	0.044672	0.64025	1	151	6	19615	ENSG00000198900
GO:0031103	axon regeneration	biological_process	0.044737	0.64074	2	151	43	19615	ENSG00000096968,ENSG00000177606
GO:0048609	multicellular organismal reproductive process	biological_process	0.044837	0.64175	11	151	795	19615	ENSG00000119772,ENSG00000134046,ENSG00000101412,ENSG00000080503,ENSG00000141480,ENSG00000137098,ENSG00000137486,ENSG00000064703,ENSG00000057657,ENSG00000165819,ENSG00000139874
GO:1902949	positive regulation of tau-protein kinase activity	biological_process	0.044921	0.64184	1	151	6	19615	ENSG00000080824
GO:1990226	histone methyltransferase binding	molecular_function	0.044928	0.64184	1	151	6	19615	ENSG00000108468
GO:0051136	regulation of NK T cell differentiation	biological_process	0.044935	0.64184	1	151	6	19615	ENSG00000057657
GO:0002371	dendritic cell cytokine production	biological_process	0.044996	0.64229	1	151	6	19615	ENSG00000105639
GO:0008131	primary amine oxidase activity	molecular_function	0.045193	0.64454	1	151	6	19615	ENSG00000162692
GO:0004704	NF-kappaB-inducing kinase activity	molecular_function	0.04523	0.64454	1	151	6	19615	ENSG00000006062
GO:0008420	CTD phosphatase activity	molecular_function	0.045245	0.64454	1	151	6	19615	ENSG00000060069
GO:0070244	negative regulation of thymocyte apoptotic process	biological_process	0.045325	0.64525	1	151	6	19615	ENSG00000105639
GO:0021762	substantia nigra development	biological_process	0.04539	0.6455	2	151	44	19615	ENSG00000134308,ENSG00000197971
GO:0043388	positive regulation of DNA binding	biological_process	0.045404	0.6455	2	151	44	19615	ENSG00000157933,ENSG00000096968
GO:0007059	chromosome segregation	biological_process	0.04544	0.64558	6	151	338	19615	ENSG00000036257,ENSG00000138411,ENSG00000198900,ENSG00000132341,ENSG00000180198,ENSG00000134698
GO:0010624	regulation of Schwann cell proliferation	biological_process	0.045523	0.64633	1	151	6	19615	ENSG00000157933
GO:0002832	negative regulation of response to biotic stimulus	biological_process	0.045572	0.64652	2	151	45	19615	ENSG00000108561,ENSG00000057657
GO:0042327	positive regulation of phosphorylation	biological_process	0.045597	0.64652	13	151	996	19615	ENSG00000122180,ENSG00000076604,ENSG00000110092,ENSG00000126457,ENSG00000137486,ENSG00000129474,ENSG00000141480,ENSG00000177606,ENSG00000096968,ENSG00000080824,ENSG00000186654,ENSG00000106462,ENSG00000006062
GO:0045309	protein phosphorylated amino acid binding	molecular_function	0.045938	0.64985	2	151	44	19615	ENSG00000137486,ENSG00000166913
GO:0006508	proteolysis	biological_process	0.045948	0.64985	21	151	1856	19615	ENSG00000036257,ENSG00000116663,ENSG00000078142,ENSG00000014216,ENSG00000162601,ENSG00000137486,ENSG00000187778,ENSG00000139842,ENSG00000164916,ENSG00000108561,ENSG00000101255,ENSG00000158290,ENSG00000111652,ENSG00000158941,ENSG00000138411,ENSG00000115414,ENSG00000141480,ENSG00000096968,ENSG00000173039,ENSG00000213923,ENSG00000138663
GO:0010563	negative regulation of phosphorus metabolic process	biological_process	0.045954	0.64985	9	151	605	19615	ENSG00000122180,ENSG00000135446,ENSG00000137486,ENSG00000170027,ENSG00000129474,ENSG00000141480,ENSG00000101255,ENSG00000177606,ENSG00000166913
GO:0045936	negative regulation of phosphate metabolic process	biological_process	0.045954	0.64985	9	151	605	19615	ENSG00000177606,ENSG00000101255,ENSG00000166913,ENSG00000135446,ENSG00000122180,ENSG00000129474,ENSG00000141480,ENSG00000170027,ENSG00000137486
GO:0051783	regulation of nuclear division	biological_process	0.046029	0.65047	4	151	176	19615	ENSG00000100462,ENSG00000180198,ENSG00000138411,ENSG00000036257
GO:0005088	Ras guanyl-nucleotide exchange factor activity	molecular_function	0.046131	0.65148	5	151	250	19615	ENSG00000105639,ENSG00000006607,ENSG00000096968,ENSG00000162434,ENSG00000180198
GO:0070141	response to UV-A	biological_process	0.046257	0.65177	1	151	6	19615	ENSG00000110092
GO:0001940	male pronucleus	cellular_component	0.046271	0.65177	1	151	6	19615	ENSG00000108468
GO:0033138	positive regulation of peptidyl-serine phosphorylation	biological_process	0.046331	0.65177	3	151	104	19615	ENSG00000080824,ENSG00000137486,ENSG00000141480
GO:0060789	hair follicle placode formation	biological_process	0.046332	0.65177	1	151	6	19615	ENSG00000116478
GO:0086029	Purkinje myocyte to ventricular cardiac muscle cell signaling	biological_process	0.046335	0.65177	1	151	6	19615	ENSG00000183873
GO:0086068	Purkinje myocyte to ventricular cardiac muscle cell communication	biological_process	0.046335	0.65177	1	151	6	19615	ENSG00000183873
GO:0060429	epithelium development	biological_process	0.046597	0.65501	16	151	1311	19615	ENSG00000158055,ENSG00000162601,ENSG00000014216,ENSG00000129474,ENSG00000110092,ENSG00000116478,ENSG00000124216,ENSG00000116455,ENSG00000106462,ENSG00000177606,ENSG00000173039,ENSG00000096968,ENSG00000125753,ENSG00000141480,ENSG00000057657,ENSG00000157933
GO:0034062	RNA polymerase activity	molecular_function	0.046756	0.65681	2	151	46	19615	ENSG00000181222,ENSG00000102978
GO:0060717	chorion development	biological_process	0.046875	0.65762	1	151	6	19615	ENSG00000157212
GO:1903867	extraembryonic membrane development	biological_process	0.046875	0.65762	1	151	6	19615	ENSG00000157212
GO:0032776	DNA methylation on cytosine	biological_process	0.046998	0.65891	1	151	6	19615	ENSG00000119772
GO:0061196	fungiform papilla development	biological_process	0.047449	0.66478	1	151	6	19615	ENSG00000116478
GO:0060759	regulation of response to cytokine stimulus	biological_process	0.047492	0.66495	4	151	177	19615	ENSG00000162434,ENSG00000105397,ENSG00000105229,ENSG00000096968
GO:0071383	cellular response to steroid hormone stimulus	biological_process	0.047782	0.66857	4	151	174	19615	ENSG00000139874,ENSG00000122180,ENSG00000140009,ENSG00000129152
GO:1902105	regulation of leukocyte differentiation	biological_process	0.047912	0.66941	5	151	256	19615	ENSG00000139842,ENSG00000165819,ENSG00000105639,ENSG00000177606,ENSG00000057657
GO:0030056	hemidesmosome	cellular_component	0.04793	0.66941	1	151	6	19615	ENSG00000151914
GO:0048608	reproductive structure development	biological_process	0.047937	0.66941	7	151	425	19615	ENSG00000110092,ENSG00000057657,ENSG00000141480,ENSG00000134698,ENSG00000116455,ENSG00000124216,ENSG00000137486
GO:0005911	cell-cell junction	cellular_component	0.047979	0.66956	7	151	426	19615	ENSG00000135446,ENSG00000076604,ENSG00000125753,ENSG00000110092,ENSG00000183873,ENSG00000129474,ENSG00000082397
GO:0060538	skeletal muscle organ development	biological_process	0.048038	0.66995	4	151	175	19615	ENSG00000129152,ENSG00000122180,ENSG00000157933,ENSG00000116604
GO:0030218	erythrocyte differentiation	biological_process	0.048121	0.67066	3	151	106	19615	ENSG00000096968,ENSG00000126457,ENSG00000105639
GO:0060338	regulation of type I interferon-mediated signaling pathway	biological_process	0.048257	0.67212	2	151	46	19615	ENSG00000162434,ENSG00000105397
GO:0016477	cell migration	biological_process	0.0483	0.67227	17	151	1422	19615	ENSG00000162601,ENSG00000129474,ENSG00000036257,ENSG00000108561,ENSG00000123908,ENSG00000141480,ENSG00000157212,ENSG00000105397,ENSG00000115414,ENSG00000266028,ENSG00000124216,ENSG00000162434,ENSG00000162692,ENSG00000108840,ENSG00000177606,ENSG00000105639,ENSG00000096968
GO:1901796	regulation of signal transduction by p53 class mediator	biological_process	0.048389	0.67307	4	151	177	19615	ENSG00000116478,ENSG00000100462,ENSG00000168395,ENSG00000124216
GO:0055001	muscle cell development	biological_process	0.048426	0.67314	4	151	173	19615	ENSG00000129152,ENSG00000060069,ENSG00000157933,ENSG00000122180
GO:0001754	eye photoreceptor cell differentiation	biological_process	0.048492	0.67362	2	151	45	19615	ENSG00000197406,ENSG00000057657
GO:0060372	regulation of atrial cardiac muscle cell membrane repolarization	biological_process	0.048529	0.67369	1	151	6	19615	ENSG00000183873
GO:0007169	transmembrane receptor protein tyrosine kinase signaling pathway	biological_process	0.04862	0.67452	10	151	707	19615	ENSG00000102978,ENSG00000105397,ENSG00000181222,ENSG00000135446,ENSG00000106443,ENSG00000162434,ENSG00000080824,ENSG00000096968,ENSG00000173039,ENSG00000105639
GO:0050776	regulation of immune response	biological_process	0.048727	0.67555	13	151	1020	19615	ENSG00000105397,ENSG00000078142,ENSG00000157212,ENSG00000141480,ENSG00000169375,ENSG00000162692,ENSG00000162434,ENSG00000080824,ENSG00000108561,ENSG00000173039,ENSG00000096968,ENSG00000177606,ENSG00000105639
GO:0007420	brain development	biological_process	0.049122	0.68059	10	151	700	19615	ENSG00000139874,ENSG00000266028,ENSG00000165819,ENSG00000157933,ENSG00000134308,ENSG00000197971,ENSG00000141480,ENSG00000101412,ENSG00000183873,ENSG00000106462
GO:0002698	negative regulation of immune effector process	biological_process	0.049293	0.68148	3	151	108	19615	ENSG00000108561,ENSG00000105639,ENSG00000141480
GO:1903321	negative regulation of protein modification by small protein conjugation or removal	biological_process	0.049294	0.68148	4	151	180	19615	ENSG00000137486,ENSG00000141480,ENSG00000173039,ENSG00000008405
GO:0044773	mitotic DNA damage checkpoint	biological_process	0.049305	0.68148	3	151	107	19615	ENSG00000101412,ENSG00000126457,ENSG00000110092
GO:0000060	protein import into nucleus, translocation	biological_process	0.049314	0.68148	2	151	46	19615	ENSG00000132341,ENSG00000096968
GO:0034968	histone lysine methylation	biological_process	0.049556	0.68438	3	151	105	19615	ENSG00000157212,ENSG00000106462,ENSG00000099956
GO:0044297	cell body	cellular_component	0.049615	0.68474	8	151	518	19615	ENSG00000196230,ENSG00000172062,ENSG00000141543,ENSG00000187778,ENSG00000197971,ENSG00000205571,ENSG00000198900,ENSG00000080824
GO:0071241	cellular response to inorganic substance	biological_process	0.049733	0.68592	4	151	179	19615	ENSG00000122180,ENSG00000177606,ENSG00000141543,ENSG00000183873
GO:0010718	positive regulation of epithelial to mesenchymal transition	biological_process	0.049819	0.68666	2	151	46	19615	ENSG00000106462,ENSG00000124216
GO:0061458	reproductive system development	biological_process	0.049868	0.68689	7	151	429	19615	ENSG00000057657,ENSG00000110092,ENSG00000137486,ENSG00000124216,ENSG00000116455,ENSG00000141480,ENSG00000134698
GO:0032504	multicellular organism reproduction	biological_process	0.050378	0.69177	11	151	811	19615	ENSG00000139874,ENSG00000165819,ENSG00000057657,ENSG00000064703,ENSG00000137486,ENSG00000137098,ENSG00000080503,ENSG00000141480,ENSG00000101412,ENSG00000134046,ENSG00000119772
GO:0001841	neural tube formation	biological_process	0.050385	0.69177	3	151	106	19615	ENSG00000158055,ENSG00000125753,ENSG00000157933
GO:0050657	nucleic acid transport	biological_process	0.050385	0.69177	4	151	180	19615	ENSG00000162385,ENSG00000141543,ENSG00000164609,ENSG00000132341
GO:0050658	RNA transport	biological_process	0.050385	0.69177	4	151	180	19615	ENSG00000132341,ENSG00000162385,ENSG00000141543,ENSG00000164609
GO:0051236	establishment of RNA localization	biological_process	0.050385	0.69177	4	151	180	19615	ENSG00000141543,ENSG00000162385,ENSG00000164609,ENSG00000132341
GO:0019218	regulation of steroid metabolic process	biological_process	0.050578	0.69396	3	151	108	19615	ENSG00000132341,ENSG00000124216,ENSG00000064703
GO:0009896	positive regulation of catabolic process	biological_process	0.050628	0.6942	7	151	434	19615	ENSG00000123908,ENSG00000158290,ENSG00000080824,ENSG00000196235,ENSG00000213923,ENSG00000036257,ENSG00000101255
GO:0098602	single organism cell adhesion	biological_process	0.050751	0.69544	10	151	716	19615	ENSG00000165819,ENSG00000266028,ENSG00000115414,ENSG00000057657,ENSG00000197971,ENSG00000105639,ENSG00000096968,ENSG00000108561,ENSG00000162692,ENSG00000006062
GO:0034046	poly(G) binding	molecular_function	0.051019	0.69661	1	151	7	19615	ENSG00000187778
GO:0019784	NEDD8-specific protease activity	molecular_function	0.051063	0.69661	1	151	7	19615	ENSG00000138663
GO:1990090	cellular response to nerve growth factor stimulus	biological_process	0.051089	0.69661	2	151	46	19615	ENSG00000141543,ENSG00000101412
GO:0042256	mature ribosome assembly	biological_process	0.051143	0.69661	1	151	7	19615	ENSG00000108561
GO:0044327	dendritic spine head	cellular_component	0.051144	0.69661	1	151	7	19615	ENSG00000266028
GO:0031730	CCR5 chemokine receptor binding	molecular_function	0.051165	0.69661	1	151	7	19615	ENSG00000162434
GO:2000628	regulation of miRNA metabolic process	biological_process	0.051181	0.69661	1	151	7	19615	ENSG00000173039
GO:0002826	negative regulation of T-helper 1 type immune response	biological_process	0.051188	0.69661	1	151	7	19615	ENSG00000105639
GO:0045599	negative regulation of fat cell differentiation	biological_process	0.051227	0.69661	2	151	47	19615	ENSG00000101412,ENSG00000101255
GO:0035771	interleukin-4-mediated signaling pathway	biological_process	0.05124	0.69661	1	151	7	19615	ENSG00000105639
GO:0090596	sensory organ morphogenesis	biological_process	0.051318	0.69661	5	151	258	19615	ENSG00000057657,ENSG00000197406,ENSG00000116478,ENSG00000157933,ENSG00000158055
GO:0008174	mRNA methyltransferase activity	molecular_function	0.05133	0.69661	1	151	7	19615	ENSG00000165819
GO:1902570	protein localization to nucleolus	biological_process	0.051339	0.69661	1	151	7	19615	ENSG00000132341
GO:0034260	negative regulation of GTPase activity	biological_process	0.051342	0.69661	2	151	47	19615	ENSG00000141480,ENSG00000137486
GO:0031748	D1 dopamine receptor binding	molecular_function	0.051449	0.69661	1	151	7	19615	ENSG00000141480
GO:0039533	regulation of MDA-5 signaling pathway	biological_process	0.051501	0.69661	1	151	7	19615	ENSG00000108561
GO:0000056	ribosomal small subunit export from nucleus	biological_process	0.051504	0.69661	1	151	7	19615	ENSG00000132341
GO:0036123	histone H3-K9 dimethylation	biological_process	0.051545	0.69661	1	151	7	19615	ENSG00000099956
GO:0031428	box C/D snoRNP complex	cellular_component	0.051569	0.69661	1	151	7	19615	ENSG00000105202
GO:0006406	mRNA export from nucleus	biological_process	0.051576	0.69661	3	151	109	19615	ENSG00000141543,ENSG00000162385,ENSG00000164609
GO:0071427	mRNA-containing ribonucleoprotein complex export from nucleus	biological_process	0.051576	0.69661	3	151	109	19615	ENSG00000162385,ENSG00000141543,ENSG00000164609
GO:0002221	pattern recognition receptor signaling pathway	biological_process	0.051615	0.69661	4	151	182	19615	ENSG00000108561,ENSG00000173039,ENSG00000141480,ENSG00000078142
GO:0033256	I-kappaB/NF-kappaB complex	cellular_component	0.05164	0.69661	1	151	7	19615	ENSG00000173039
GO:0010811	positive regulation of cell-substrate adhesion	biological_process	0.051655	0.69661	3	151	108	19615	ENSG00000096968,ENSG00000108561,ENSG00000115414
GO:0009755	hormone-mediated signaling pathway	biological_process	0.051656	0.69661	3	151	107	19615	ENSG00000140009,ENSG00000096968,ENSG00000139874
GO:0030071	regulation of mitotic metaphase/anaphase transition	biological_process	0.051712	0.69691	2	151	48	19615	ENSG00000138411,ENSG00000036257
GO:0004457	lactate dehydrogenase activity	molecular_function	0.051773	0.69729	1	151	7	19615	ENSG00000171989
GO:1903332	regulation of protein folding	biological_process	0.051829	0.69743	1	151	7	19615	ENSG00000104852
GO:0003916	DNA topoisomerase activity	molecular_function	0.051849	0.69743	1	151	7	19615	ENSG00000198900
GO:2000767	positive regulation of cytoplasmic translation	biological_process	0.051941	0.69823	1	151	7	19615	ENSG00000165819
GO:0022037	metencephalon development	biological_process	0.052417	0.70418	3	151	108	19615	ENSG00000183873,ENSG00000139874,ENSG00000106462
GO:0016591	DNA-directed RNA polymerase II, holoenzyme	cellular_component	0.052464	0.70437	3	151	110	19615	ENSG00000181222,ENSG00000060069,ENSG00000102978
GO:0033018	sarcoplasmic reticulum lumen	cellular_component	0.052642	0.70629	1	151	7	19615	ENSG00000128595
GO:0003696	satellite DNA binding	molecular_function	0.052702	0.70629	1	151	7	19615	ENSG00000134046
GO:0097322	7SK snRNA binding	molecular_function	0.052707	0.70629	1	151	7	19615	ENSG00000165732
GO:0072594	establishment of protein localization to organelle	biological_process	0.052741	0.7063	9	151	629	19615	ENSG00000132341,ENSG00000170027,ENSG00000134308,ENSG00000166913,ENSG00000080824,ENSG00000105639,ENSG00000164924,ENSG00000101412,ENSG00000096968
GO:2000617	positive regulation of histone H3-K9 acetylation	biological_process	0.052778	0.70634	1	151	7	19615	ENSG00000099956
GO:0019919	peptidyl-arginine methylation, to asymmetrical-dimethyl arginine	biological_process	0.05285	0.70642	1	151	7	19615	ENSG00000126457
GO:0035242	protein-arginine omega-N asymmetric methyltransferase activity	molecular_function	0.05285	0.70642	1	151	7	19615	ENSG00000126457
GO:0021814	cell motility involved in cerebral cortex radial glia guided migration	biological_process	0.052885	0.70644	1	151	7	19615	ENSG00000266028
GO:0030913	paranodal junction assembly	biological_process	0.052953	0.70691	1	151	7	19615	ENSG00000082397
GO:0003360	brainstem development	biological_process	0.053063	0.70793	1	151	7	19615	ENSG00000183873
GO:0051055	negative regulation of lipid biosynthetic process	biological_process	0.053188	0.7086	2	151	49	19615	ENSG00000101255,ENSG00000124216
GO:0097264	self proteolysis	biological_process	0.053209	0.7086	1	151	7	19615	ENSG00000014216
GO:0043416	regulation of skeletal muscle tissue regeneration	biological_process	0.053244	0.7086	1	151	7	19615	ENSG00000129152
GO:0019005	SCF ubiquitin ligase complex	cellular_component	0.053247	0.7086	2	151	49	19615	ENSG00000147364,ENSG00000116663
GO:0021861	forebrain radial glial cell differentiation	biological_process	0.053365	0.70973	1	151	7	19615	ENSG00000165819
GO:2000343	positive regulation of chemokine (C-X-C motif) ligand 2 production	biological_process	0.053479	0.7108	1	151	7	19615	ENSG00000197971
GO:0002151	G-quadruplex RNA binding	molecular_function	0.053543	0.7112	1	151	7	19615	ENSG00000187778
GO:1902099	regulation of metaphase/anaphase transition of cell cycle	biological_process	0.053628	0.71189	2	151	49	19615	ENSG00000036257,ENSG00000138411
GO:0043123	positive regulation of I-kappaB kinase/NF-kappaB signaling	biological_process	0.053763	0.71324	4	151	185	19615	ENSG00000173039,ENSG00000186908,ENSG00000006062,ENSG00000129474
GO:0043005	neuron projection	cellular_component	0.053812	0.71344	13	151	1014	19615	ENSG00000266028,ENSG00000139874,ENSG00000172062,ENSG00000141543,ENSG00000187778,ENSG00000137486,ENSG00000123908,ENSG00000082397,ENSG00000197971,ENSG00000141480,ENSG00000205571,ENSG00000080824,ENSG00000151914
GO:0031658	negative regulation of cyclin-dependent protein serine/threonine kinase activity involved in G1/S transition of mitotic cell cycle	biological_process	0.053866	0.7137	1	151	7	19615	ENSG00000135446
GO:0015630	microtubule cytoskeleton	cellular_component	0.054104	0.71632	14	151	1133	19615	ENSG00000060069,ENSG00000151914,ENSG00000108468,ENSG00000138430,ENSG00000101412,ENSG00000132341,ENSG00000102978,ENSG00000129474,ENSG00000137098,ENSG00000170584,ENSG00000036257,ENSG00000157933,ENSG00000196230,ENSG00000138411
GO:0006518	peptide metabolic process	biological_process	0.05413	0.71632	11	151	835	19615	ENSG00000123908,ENSG00000165819,ENSG00000135446,ENSG00000162385,ENSG00000141543,ENSG00000115053,ENSG00000126070,ENSG00000134698,ENSG00000092847,ENSG00000108561,ENSG00000099622
GO:1902231	positive regulation of intrinsic apoptotic signaling pathway in response to DNA damage	biological_process	0.054224	0.71711	1	151	7	19615	ENSG00000105229
GO:0010948	negative regulation of cell cycle process	biological_process	0.054396	0.71894	6	151	354	19615	ENSG00000106462,ENSG00000094916,ENSG00000110092,ENSG00000126457,ENSG00000101412,ENSG00000135446
GO:0035032	phosphatidylinositol 3-kinase complex, class III	cellular_component	0.054574	0.72062	1	151	7	19615	ENSG00000078142
GO:0060284	regulation of cell development	biological_process	0.054621	0.72062	12	151	916	19615	ENSG00000106462,ENSG00000124216,ENSG00000129152,ENSG00000060069,ENSG00000173039,ENSG00000108561,ENSG00000100462,ENSG00000170027,ENSG00000157933,ENSG00000266028,ENSG00000115414,ENSG00000122180
GO:1903428	positive regulation of reactive oxygen species biosynthetic process	biological_process	0.054625	0.72062	2	151	49	19615	ENSG00000096968,ENSG00000080824
GO:0009409	response to cold	biological_process	0.054836	0.72296	2	151	49	19615	ENSG00000099622,ENSG00000080824
GO:0086028	bundle of His cell to Purkinje myocyte signaling	biological_process	0.054905	0.72296	1	151	7	19615	ENSG00000183873
GO:0086043	bundle of His cell action potential	biological_process	0.054905	0.72296	1	151	7	19615	ENSG00000183873
GO:0007167	enzyme linked receptor protein signaling pathway	biological_process	0.055258	0.72716	13	151	1023	19615	ENSG00000102978,ENSG00000141480,ENSG00000105397,ENSG00000181222,ENSG00000157933,ENSG00000135446,ENSG00000106443,ENSG00000080824,ENSG00000162434,ENSG00000096968,ENSG00000173039,ENSG00000177606,ENSG00000105639
GO:0098532	histone H3-K27 trimethylation	biological_process	0.055352	0.72755	1	151	7	19615	ENSG00000106462
GO:0038203	TORC2 signaling	biological_process	0.055356	0.72755	1	151	7	19615	ENSG00000186654
GO:0035094	response to nicotine	biological_process	0.055412	0.72784	2	151	49	19615	ENSG00000162692,ENSG00000173039
GO:0007369	gastrulation	biological_process	0.055548	0.7282	4	151	183	19615	ENSG00000036257,ENSG00000115414,ENSG00000197971,ENSG00000124216
GO:0007091	metaphase/anaphase transition of mitotic cell cycle	biological_process	0.055554	0.7282	2	151	50	19615	ENSG00000036257,ENSG00000138411
GO:0010656	negative regulation of muscle cell apoptotic process	biological_process	0.055571	0.7282	2	151	50	19615	ENSG00000096968,ENSG00000141480
GO:0016887	ATPase activity	molecular_function	0.055577	0.7282	7	151	440	19615	ENSG00000080824,ENSG00000138430,ENSG00000165732,ENSG00000080503,ENSG00000127616,ENSG00000064703,ENSG00000141543
GO:0030235	nitric-oxide synthase regulator activity	molecular_function	0.05572	0.72962	1	151	7	19615	ENSG00000080824
GO:0032226	positive regulation of synaptic transmission, dopaminergic	biological_process	0.05589	0.73139	1	151	7	19615	ENSG00000141480
GO:0098772	molecular function regulator	molecular_function	0.055966	0.73194	17	151	1451	19615	ENSG00000266028,ENSG00000135446,ENSG00000115414,ENSG00000157933,ENSG00000140009,ENSG00000158941,ENSG00000105639,ENSG00000177606,ENSG00000096968,ENSG00000080824,ENSG00000162434,ENSG00000110092,ENSG00000137486,ENSG00000170027,ENSG00000101255,ENSG00000006607,ENSG00000180198
GO:0071482	cellular response to light stimulus	biological_process	0.056237	0.734	3	151	114	19615	ENSG00000165819,ENSG00000008405,ENSG00000158290
GO:0042552	myelination	biological_process	0.056259	0.734	3	151	111	19615	ENSG00000157933,ENSG00000197971,ENSG00000082397
GO:0070775	H3 histone acetyltransferase complex	cellular_component	0.056262	0.734	1	151	7	19615	ENSG00000168395
GO:0070776	MOZ/MORF histone acetyltransferase complex	cellular_component	0.056262	0.734	1	151	7	19615	ENSG00000168395
GO:0007423	sensory organ development	biological_process	0.056328	0.73407	8	151	530	19615	ENSG00000127616,ENSG00000057657,ENSG00000197406,ENSG00000157933,ENSG00000116478,ENSG00000135446,ENSG00000177606,ENSG00000158055
GO:0044774	mitotic DNA integrity checkpoint	biological_process	0.056337	0.73407	3	151	113	19615	ENSG00000101412,ENSG00000110092,ENSG00000126457
GO:0045087	innate immune response	biological_process	0.056638	0.73755	12	151	942	19615	ENSG00000078142,ENSG00000141480,ENSG00000105397,ENSG00000196230,ENSG00000057657,ENSG00000162434,ENSG00000169375,ENSG00000162692,ENSG00000105639,ENSG00000173039,ENSG00000096968,ENSG00000108561
GO:0051216	cartilage development	biological_process	0.056685	0.7377	4	151	185	19615	ENSG00000124216,ENSG00000198353,ENSG00000173039,ENSG00000116604
GO:1990089	response to nerve growth factor	biological_process	0.056886	0.73987	2	151	49	19615	ENSG00000101412,ENSG00000141543
GO:0045661	regulation of myoblast differentiation	biological_process	0.057181	0.74325	2	151	50	19615	ENSG00000129152,ENSG00000122180
GO:0043200	response to amino acid	biological_process	0.057224	0.74335	3	151	113	19615	ENSG00000173039,ENSG00000078142,ENSG00000119772
GO:0044784	metaphase/anaphase transition of cell cycle	biological_process	0.05752	0.74673	2	151	51	19615	ENSG00000036257,ENSG00000138411
GO:1901654	response to ketone	biological_process	0.057567	0.74689	4	151	187	19615	ENSG00000135446,ENSG00000173039,ENSG00000110092,ENSG00000169375
GO:0034605	cellular response to heat	biological_process	0.057648	0.74704	3	151	113	19615	ENSG00000080824,ENSG00000158941,ENSG00000164609
GO:1903313	positive regulation of mRNA metabolic process	biological_process	0.057699	0.74704	2	151	51	19615	ENSG00000123908,ENSG00000104852
GO:0032675	regulation of interleukin-6 production	biological_process	0.057703	0.74704	3	151	114	19615	ENSG00000141480,ENSG00000197971,ENSG00000137486
GO:0010770	positive regulation of cell morphogenesis involved in differentiation	biological_process	0.057719	0.74704	4	151	185	19615	ENSG00000115414,ENSG00000108561,ENSG00000124216,ENSG00000106462
GO:0030619	U1 snRNA binding	molecular_function	0.057948	0.74808	1	151	8	19615	ENSG00000104852
GO:0007008	outer mitochondrial membrane organization	biological_process	0.057975	0.74808	1	151	8	19615	ENSG00000080824
GO:0030422	production of siRNA involved in RNA interference	biological_process	0.05811	0.74808	1	151	8	19615	ENSG00000123908
GO:0009749	response to glucose	biological_process	0.058137	0.74808	4	151	188	19615	ENSG00000099956,ENSG00000127616,ENSG00000137486,ENSG00000169375
GO:0000340	RNA 7-methylguanosine cap binding	molecular_function	0.058181	0.74808	1	151	8	19615	ENSG00000123908
GO:0031118	rRNA pseudouridine synthesis	biological_process	0.058187	0.74808	1	151	8	19615	ENSG00000109534
GO:0048260	positive regulation of receptor-mediated endocytosis	biological_process	0.058193	0.74808	2	151	51	19615	ENSG00000137486,ENSG00000141480
GO:2000508	regulation of dendritic cell chemotaxis	biological_process	0.058229	0.74808	1	151	8	19615	ENSG00000108561
GO:2000510	positive regulation of dendritic cell chemotaxis	biological_process	0.058229	0.74808	1	151	8	19615	ENSG00000108561
GO:2000322	regulation of glucocorticoid receptor signaling pathway	biological_process	0.058248	0.74808	1	151	8	19615	ENSG00000008405
GO:0039536	negative regulation of RIG-I signaling pathway	biological_process	0.058278	0.74808	1	151	8	19615	ENSG00000108561
GO:1900364	negative regulation of mRNA polyadenylation	biological_process	0.058293	0.74808	1	151	8	19615	ENSG00000196235
GO:0031821	G-protein coupled serotonin receptor binding	molecular_function	0.058303	0.74808	1	151	7	19615	ENSG00000141480
GO:0070181	small ribosomal subunit rRNA binding	molecular_function	0.058358	0.74808	1	151	8	19615	ENSG00000099622
GO:0034101	erythrocyte homeostasis	biological_process	0.058364	0.74808	3	151	115	19615	ENSG00000105639,ENSG00000096968,ENSG00000126457
GO:0051683	establishment of Golgi localization	biological_process	0.058378	0.74808	1	151	8	19615	ENSG00000164924
GO:0000055	ribosomal large subunit export from nucleus	biological_process	0.058398	0.74808	1	151	8	19615	ENSG00000132341
GO:0071316	cellular response to nicotine	biological_process	0.058505	0.749	1	151	8	19615	ENSG00000173039
GO:0034330	cell junction organization	biological_process	0.058623	0.74981	5	151	267	19615	ENSG00000129474,ENSG00000082397,ENSG00000124216,ENSG00000125753,ENSG00000115414
GO:0030911	TPR domain binding	molecular_function	0.058719	0.74981	1	151	8	19615	ENSG00000080824
GO:0010720	positive regulation of cell development	biological_process	0.058815	0.74981	8	151	536	19615	ENSG00000115414,ENSG00000122180,ENSG00000100462,ENSG00000173039,ENSG00000108561,ENSG00000124216,ENSG00000129152,ENSG00000106462
GO:0007272	ensheathment of neurons	biological_process	0.058933	0.74981	3	151	113	19615	ENSG00000157933,ENSG00000082397,ENSG00000197971
GO:0008366	axon ensheathment	biological_process	0.058933	0.74981	3	151	113	19615	ENSG00000157933,ENSG00000197971,ENSG00000082397
GO:0005641	nuclear envelope lumen	cellular_component	0.058964	0.74981	1	151	8	19615	ENSG00000196230
GO:0034393	positive regulation of smooth muscle cell apoptotic process	biological_process	0.058967	0.74981	1	151	8	19615	ENSG00000137486
GO:0070878	primary miRNA binding	molecular_function	0.058993	0.74981	1	151	8	19615	ENSG00000106462
GO:0034976	response to endoplasmic reticulum stress	biological_process	0.059021	0.74981	5	151	272	19615	ENSG00000177606,ENSG00000116663,ENSG00000101255,ENSG00000143321,ENSG00000110092
GO:2000818	negative regulation of myoblast proliferation	biological_process	0.059046	0.74981	1	151	8	19615	ENSG00000129152
GO:0045732	positive regulation of protein catabolic process	biological_process	0.059104	0.74981	5	151	274	19615	ENSG00000101255,ENSG00000036257,ENSG00000213923,ENSG00000158290,ENSG00000080824
GO:0050867	positive regulation of cell activation	biological_process	0.059105	0.74981	6	151	359	19615	ENSG00000105639,ENSG00000096968,ENSG00000057657,ENSG00000162692,ENSG00000157212,ENSG00000006062
GO:0031937	positive regulation of chromatin silencing	biological_process	0.059105	0.74981	1	151	8	19615	ENSG00000169375
GO:0030853	negative regulation of granulocyte differentiation	biological_process	0.059122	0.74981	1	151	8	19615	ENSG00000139842
GO:0014732	skeletal muscle atrophy	biological_process	0.059125	0.74981	1	151	8	19615	ENSG00000122180
GO:0001865	NK T cell differentiation	biological_process	0.059135	0.74981	1	151	8	19615	ENSG00000057657
GO:1902947	regulation of tau-protein kinase activity	biological_process	0.059194	0.75012	1	151	8	19615	ENSG00000080824
GO:0016445	somatic diversification of immunoglobulins	biological_process	0.059344	0.75158	2	151	51	19615	ENSG00000157212,ENSG00000132792
GO:0061052	negative regulation of cell growth involved in cardiac muscle cell development	biological_process	0.059468	0.75229	1	151	8	19615	ENSG00000060069
GO:0031126	snoRNA 3'-end processing	biological_process	0.059472	0.75229	1	151	8	19615	ENSG00000105202
GO:0007507	heart development	biological_process	0.059567	0.75296	8	151	536	19615	ENSG00000134046,ENSG00000183873,ENSG00000177606,ENSG00000124216,ENSG00000060069,ENSG00000116604,ENSG00000057657,ENSG00000141480
GO:0046626	regulation of insulin receptor signaling pathway	biological_process	0.059595	0.75296	2	151	50	19615	ENSG00000173039,ENSG00000135446
GO:0031329	regulation of cellular catabolic process	biological_process	0.059687	0.75367	10	151	738	19615	ENSG00000014216,ENSG00000123908,ENSG00000138411,ENSG00000158941,ENSG00000122180,ENSG00000036257,ENSG00000080824,ENSG00000213923,ENSG00000101255,ENSG00000196235
GO:0005688	U6 snRNP	cellular_component	0.059766	0.75422	1	151	8	19615	ENSG00000164167
GO:0071216	cellular response to biotic stimulus	biological_process	0.060031	0.75711	4	151	192	19615	ENSG00000135446,ENSG00000173039,ENSG00000057657,ENSG00000108840
GO:0006260	DNA replication	biological_process	0.06024	0.75929	6	151	363	19615	ENSG00000169375,ENSG00000168395,ENSG00000080824,ENSG00000109534,ENSG00000177606,ENSG00000198900
GO:0034392	negative regulation of smooth muscle cell apoptotic process	biological_process	0.060275	0.75929	1	151	8	19615	ENSG00000141480
GO:0030628	pre-mRNA 3'-splice site binding	molecular_function	0.060437	0.76087	1	151	8	19615	ENSG00000164609
GO:0072201	negative regulation of mesenchymal cell proliferation	biological_process	0.060624	0.76277	1	151	8	19615	ENSG00000106443
GO:0043045	DNA methylation involved in embryo development	biological_process	0.06075	0.76345	1	151	8	19615	ENSG00000119772
GO:1901538	changes to DNA methylation involved in embryo development	biological_process	0.06075	0.76345	1	151	8	19615	ENSG00000119772
GO:0006975	DNA damage induced protein phosphorylation	biological_process	0.06079	0.76351	1	151	8	19615	ENSG00000008405
GO:0019887	protein kinase regulator activity	molecular_function	0.060917	0.76446	4	151	192	19615	ENSG00000170027,ENSG00000110092,ENSG00000101255,ENSG00000135446
GO:0014010	Schwann cell proliferation	biological_process	0.060938	0.76446	1	151	8	19615	ENSG00000157933
GO:0042090	interleukin-12 biosynthetic process	biological_process	0.061084	0.76539	1	151	8	19615	ENSG00000173039
GO:0045075	regulation of interleukin-12 biosynthetic process	biological_process	0.061084	0.76539	1	151	8	19615	ENSG00000173039
GO:1990416	cellular response to brain-derived neurotrophic factor stimulus	biological_process	0.061242	0.76692	1	151	8	19615	ENSG00000141543
GO:0010965	regulation of mitotic sister chromatid separation	biological_process	0.061488	0.76924	2	151	53	19615	ENSG00000138411,ENSG00000036257
GO:0035331	negative regulation of hippo signaling	biological_process	0.0615	0.76924	1	151	8	19615	ENSG00000129474
GO:0035612	AP-2 adaptor complex binding	molecular_function	0.06158	0.76979	1	151	8	19615	ENSG00000137486
GO:0001849	complement component C1q binding	molecular_function	0.06167	0.77017	1	151	8	19615	ENSG00000108561
GO:2000573	positive regulation of DNA biosynthetic process	biological_process	0.061683	0.77017	2	151	53	19615	ENSG00000080824,ENSG00000141480
GO:0043620	regulation of DNA-templated transcription in response to stress	biological_process	0.062159	0.77565	3	151	119	19615	ENSG00000169375,ENSG00000177606,ENSG00000173039
GO:0070372	regulation of ERK1 and ERK2 cascade	biological_process	0.062313	0.77668	5	151	276	19615	ENSG00000137486,ENSG00000100462,ENSG00000141480,ENSG00000177606,ENSG00000115414
GO:0046637	regulation of alpha-beta T cell differentiation	biological_process	0.062314	0.77668	2	151	53	19615	ENSG00000057657,ENSG00000105639
GO:0009746	response to hexose	biological_process	0.062644	0.78033	4	151	193	19615	ENSG00000099956,ENSG00000127616,ENSG00000137486,ENSG00000169375
GO:0032388	positive regulation of intracellular transport	biological_process	0.062745	0.78112	6	151	364	19615	ENSG00000134308,ENSG00000096968,ENSG00000101412,ENSG00000164924,ENSG00000170027,ENSG00000166913
GO:0030490	maturation of SSU-rRNA	biological_process	0.062933	0.78301	2	151	53	19615	ENSG00000124784,ENSG00000164167
GO:0000768	syncytium formation by plasma membrane fusion	biological_process	0.063382	0.78813	2	151	52	19615	ENSG00000129152,ENSG00000122180
GO:0008544	epidermis development	biological_process	0.063564	0.78991	7	151	457	19615	ENSG00000158055,ENSG00000173039,ENSG00000116478,ENSG00000124216,ENSG00000162601,ENSG00000014216,ENSG00000106462
GO:0010001	glial cell differentiation	biological_process	0.063611	0.78991	4	151	192	19615	ENSG00000173039,ENSG00000157933,ENSG00000165819,ENSG00000100462
GO:0042220	response to cocaine	biological_process	0.063636	0.78991	2	151	52	19615	ENSG00000108840,ENSG00000119772
GO:0048008	platelet-derived growth factor receptor signaling pathway	biological_process	0.063693	0.79016	2	151	52	19615	ENSG00000096968,ENSG00000106443
GO:0048514	blood vessel morphogenesis	biological_process	0.063795	0.79093	9	151	649	19615	ENSG00000092847,ENSG00000177606,ENSG00000162434,ENSG00000115053,ENSG00000108840,ENSG00000115414,ENSG00000057657,ENSG00000123908,ENSG00000157212
GO:0007566	embryo implantation	biological_process	0.063846	0.79093	2	151	53	19615	ENSG00000108561,ENSG00000123908
GO:0043025	neuronal cell body	cellular_component	0.063868	0.79093	7	151	453	19615	ENSG00000141543,ENSG00000172062,ENSG00000198900,ENSG00000205571,ENSG00000080824,ENSG00000187778,ENSG00000197971
GO:0014015	positive regulation of gliogenesis	biological_process	0.063994	0.79203	2	151	53	19615	ENSG00000173039,ENSG00000100462
GO:0048641	regulation of skeletal muscle tissue development	biological_process	0.064273	0.79502	2	151	53	19615	ENSG00000129152,ENSG00000122180
GO:0005178	integrin binding	molecular_function	0.064766	0.80065	3	151	118	19615	ENSG00000162692,ENSG00000151914,ENSG00000115414
GO:0044325	ion channel binding	molecular_function	0.064984	0.80289	3	151	119	19615	ENSG00000137486,ENSG00000164924,ENSG00000183873
GO:0018022	peptidyl-lysine methylation	biological_process	0.065088	0.8037	3	151	118	19615	ENSG00000099956,ENSG00000157212,ENSG00000106462
GO:0043653	mitochondrial fragmentation involved in apoptotic process	biological_process	0.065156	0.80407	1	151	9	19615	ENSG00000158941
[truncated: 2,565 more rows]
