# Supplementary material for: Protein Arginine Methyltransferase 5 Functions via Interacting Proteins
Source: Front Cell Dev Biol. 2021 Aug 27;9:725301. doi: 10.3389/fcell.2021.725301 (PMC8432624; doi:10.3389/fcell.2021.725301)
Supplement: Supplementary Table 3 — KEGG Enrichment analysis of PRMT5 interacting proteins. [file Table_3.XLS]

##Databases: KEGG PATHWAY
##Statistical test method: hypergeometric test / Fisher's exact test
##FDR correction method: Benjamini and Hochberg
#Term	Database	ID	Input number	Background number	P-Value	Corrected P-Value	Input	KEGG_ID/KO	Entrez_ID	Hyperlink
Epstein-Barr virus infection	KEGG PATHWAY	hsa05169	15	202	3.05E-06	0.000396487	ENSG00000164924|ENSG00000108840|ENSG00000170027|ENSG00000166913|ENSG00000134308|ENSG00000162434|ENSG00000173039|ENSG00000105639|ENSG00000105397|ENSG00000102978|ENSG00000181222|ENSG00000132341|ENSG00000116478|ENSG00000006062|ENSG00000177606	hsa:7534|hsa:10014|hsa:7532|hsa:7529|hsa:10971|hsa:3716|hsa:5970|hsa:3718|hsa:7297|hsa:5432|hsa:5430|hsa:5901|hsa:3065|hsa:9020|hsa:3725|	7534|10014|7532|7529|10971|3716|5970|3718|7297|5432|5430|5901|3065|9020|3725|	http://www.genome.jp/kegg-bin/show_pathway?hsa05169/hsa:10014%09red/hsa:3718%09red/hsa:7534%09red/hsa:7297%09red/hsa:3725%09red/hsa:5430%09red/hsa:3716%09red/hsa:5432%09red/hsa:3065%09red/hsa:5970%09red/hsa:7529%09red/hsa:7532%09red/hsa:10971%09red/hsa:5901%09red/hsa:9020%09red
Spliceosome	KEGG PATHWAY	hsa03040	10	130	0.000103078	0.006700046	ENSG00000125835|ENSG00000100028|ENSG00000164167|ENSG00000104852|ENSG00000132792|ENSG00000164609|ENSG00000183431|ENSG00000141543|ENSG00000134748|ENSG00000162385	hsa:6628|hsa:6634|hsa:11157|hsa:6625|hsa:56259|hsa:10569|hsa:10946|hsa:9775|hsa:84950|hsa:4116|	6628|6634|11157|6625|56259|10569|10946|9775|84950|4116|	http://www.genome.jp/kegg-bin/show_pathway?hsa03040/hsa:11157%09red/hsa:56259%09red/hsa:6625%09red/hsa:6634%09red/hsa:6628%09red/hsa:10569%09red/hsa:10946%09red/hsa:4116%09red/hsa:9775%09red/hsa:84950%09red
Viral carcinogenesis	KEGG PATHWAY	hsa05203	12	206	0.000258618	0.011206769	ENSG00000164924|ENSG00000108840|ENSG00000170027|ENSG00000166913|ENSG00000134308|ENSG00000110092|ENSG00000162434|ENSG00000135446|ENSG00000173039|ENSG00000105639|ENSG00000116478|ENSG00000177606	hsa:7534|hsa:10014|hsa:7532|hsa:7529|hsa:10971|hsa:595|hsa:3716|hsa:1019|hsa:5970|hsa:3718|hsa:3065|hsa:3725|	7534|10014|7532|7529|10971|595|3716|1019|5970|3718|3065|3725|	http://www.genome.jp/kegg-bin/show_pathway?hsa05203/hsa:10014%09red/hsa:3718%09red/hsa:7534%09red/hsa:7529%09red/hsa:595%09red/hsa:3725%09red/hsa:3716%09red/hsa:1019%09red/hsa:3065%09red/hsa:5970%09red/hsa:7532%09red/hsa:10971%09red
Hepatitis B	KEGG PATHWAY	hsa05161	9	146	0.001028106	0.033413451	ENSG00000164924|ENSG00000166913|ENSG00000134308|ENSG00000110092|ENSG00000162434|ENSG00000135446|ENSG00000101412|ENSG00000173039|ENSG00000177606	hsa:7534|hsa:7529|hsa:10971|hsa:595|hsa:3716|hsa:1019|hsa:1869|hsa:5970|hsa:3725|	7534|7529|10971|595|3716|1019|1869|5970|3725|	http://www.genome.jp/kegg-bin/show_pathway?hsa05161/hsa:7534%09red/hsa:7529%09red/hsa:595%09red/hsa:3725%09red/hsa:3716%09red/hsa:1019%09red/hsa:5970%09red/hsa:1869%09red/hsa:10971%09red
Cell cycle	KEGG PATHWAY	hsa04110	8	124	0.001473518	0.038311461	ENSG00000164924|ENSG00000101412|ENSG00000166913|ENSG00000134308|ENSG00000110092|ENSG00000135446|ENSG00000116478|ENSG00000170027	hsa:7534|hsa:1869|hsa:7529|hsa:10971|hsa:595|hsa:1019|hsa:3065|hsa:7532|	7534|1869|7529|10971|595|1019|3065|7532|	http://www.genome.jp/kegg-bin/show_pathway?hsa04110/hsa:7532%09red/hsa:7534%09red/hsa:7529%09red/hsa:595%09red/hsa:1019%09red/hsa:3065%09red/hsa:1869%09red/hsa:10971%09red
RNA transport	KEGG PATHWAY	hsa03013	9	163	0.002112758	0.045776433	ENSG00000074201|ENSG00000064703|ENSG00000205571|ENSG00000172062|ENSG00000141543|ENSG00000179409|ENSG00000100462|ENSG00000132341|ENSG00000162385	hsa:1207|hsa:11218|hsa:6606|hsa:6606|hsa:9775|hsa:50628|hsa:10419|hsa:5901|hsa:4116|	1207|11218|6606|6606|9775|50628|10419|5901|4116|	http://www.genome.jp/kegg-bin/show_pathway?hsa03013/hsa:6606%09red/hsa:5901%09red/hsa:10419%09red/hsa:11218%09red/hsa:1207%09red/hsa:50628%09red/hsa:4116%09red/hsa:9775%09red
Small cell lung cancer	KEGG PATHWAY	hsa05222	6	86	0.003957694	0.073500031	ENSG00000115414|ENSG00000101412|ENSG00000110092|ENSG00000135446|ENSG00000076604|ENSG00000173039	hsa:2335|hsa:1869|hsa:595|hsa:1019|hsa:9618|hsa:5970|	2335|1869|595|1019|9618|5970|	http://www.genome.jp/kegg-bin/show_pathway?hsa05222/hsa:9618%09red/hsa:595%09red/hsa:2335%09red/hsa:1019%09red/hsa:5970%09red/hsa:1869%09red
Hippo signaling pathway	KEGG PATHWAY	hsa04390	8	154	0.005199017	0.084484025	ENSG00000164924|ENSG00000166913|ENSG00000134308|ENSG00000129474|ENSG00000110092|ENSG00000213923|ENSG00000283900|ENSG00000170027	hsa:7534|hsa:7529|hsa:10971|hsa:84962|hsa:595|hsa:1454|hsa:1454|hsa:7532|	7534|7529|10971|84962|595|1454|1454|7532|	http://www.genome.jp/kegg-bin/show_pathway?hsa04390/hsa:7532%09red/hsa:7534%09red/hsa:7529%09red/hsa:595%09red/hsa:84962%09red/hsa:1454%09red/hsa:10971%09red
Pancreatic cancer	KEGG PATHWAY	hsa05212	5	66	0.00604564	0.087325914	ENSG00000162434|ENSG00000135446|ENSG00000101412|ENSG00000110092|ENSG00000173039	hsa:3716|hsa:1019|hsa:1869|hsa:595|hsa:5970|	3716|1019|1869|595|5970|	http://www.genome.jp/kegg-bin/show_pathway?hsa05212/hsa:595%09red/hsa:1019%09red/hsa:3716%09red/hsa:1869%09red/hsa:5970%09red
Measles	KEGG PATHWAY	hsa05162	7	134	0.008479463	0.105677076	ENSG00000162434|ENSG00000110092|ENSG00000096968|ENSG00000135446|ENSG00000105639|ENSG00000105397|ENSG00000173039	hsa:3716|hsa:595|hsa:3717|hsa:1019|hsa:3718|hsa:7297|hsa:5970|	3716|595|3717|1019|3718|7297|5970|	http://www.genome.jp/kegg-bin/show_pathway?hsa05162/hsa:3718%09red/hsa:7297%09red/hsa:595%09red/hsa:3717%09red/hsa:3716%09red/hsa:1019%09red/hsa:5970%09red
Chronic myeloid leukemia	KEGG PATHWAY	hsa05220	5	73	0.008941906	0.105677076	ENSG00000135446|ENSG00000116478|ENSG00000173039|ENSG00000110092|ENSG00000101412	hsa:1019|hsa:3065|hsa:5970|hsa:595|hsa:1869|	1019|3065|5970|595|1869|	http://www.genome.jp/kegg-bin/show_pathway?hsa05220/hsa:595%09red/hsa:1019%09red/hsa:3065%09red/hsa:1869%09red/hsa:5970%09red
HTLV-I infection	KEGG PATHWAY	hsa05166	10	261	0.013894506	0.142445837	ENSG00000006062|ENSG00000162434|ENSG00000110092|ENSG00000135446|ENSG00000101412|ENSG00000173039|ENSG00000105639|ENSG00000132341|ENSG00000162692|ENSG00000177606	hsa:9020|hsa:3716|hsa:595|hsa:1019|hsa:1869|hsa:5970|hsa:3718|hsa:5901|hsa:7412|hsa:3725|	9020|3716|595|1019|1869|5970|3718|5901|7412|3725|	http://www.genome.jp/kegg-bin/show_pathway?hsa05166/hsa:5901%09red/hsa:3718%09red/hsa:595%09red/hsa:3725%09red/hsa:3716%09red/hsa:1019%09red/hsa:5970%09red/hsa:1869%09red/hsa:7412%09red/hsa:9020%09red
Herpes simplex infection	KEGG PATHWAY	hsa05168	8	186	0.014542086	0.142445837	ENSG00000187778|ENSG00000162434|ENSG00000096968|ENSG00000173039|ENSG00000105397|ENSG00000108561|ENSG00000181222|ENSG00000177606	hsa:10445|hsa:3716|hsa:3717|hsa:5970|hsa:7297|hsa:708|hsa:5430|hsa:3725|	10445|3716|3717|5970|7297|708|5430|3725|	http://www.genome.jp/kegg-bin/show_pathway?hsa05168/hsa:7297%09red/hsa:3725%09red/hsa:5430%09red/hsa:3716%09red/hsa:708%09red/hsa:5970%09red/hsa:10445%09red/hsa:3717%09red
PI3K-Akt signaling pathway	KEGG PATHWAY	hsa04151	12	347	0.015340321	0.142445837	ENSG00000164924|ENSG00000115414|ENSG00000166913|ENSG00000134308|ENSG00000080824|ENSG00000110092|ENSG00000096968|ENSG00000162434|ENSG00000135446|ENSG00000105639|ENSG00000170027|ENSG00000173039	hsa:7534|hsa:2335|hsa:7529|hsa:10971|hsa:3320|hsa:595|hsa:3717|hsa:3716|hsa:1019|hsa:3718|hsa:7532|hsa:5970|	7534|2335|7529|10971|3320|595|3717|3716|1019|3718|7532|5970|	http://www.genome.jp/kegg-bin/show_pathway?hsa04151/hsa:7532%09red/hsa:3320%09red/hsa:3718%09red/hsa:7534%09red/hsa:7529%09red/hsa:595%09red/hsa:3717%09red/hsa:3716%09red/hsa:2335%09red/hsa:1019%09red/hsa:5970%09red/hsa:10971%09red
Circadian rhythm	KEGG PATHWAY	hsa04710	3	31	0.017674451	0.153178579	ENSG00000213923|ENSG00000008405|ENSG00000283900	hsa:1454|hsa:1407|hsa:1454|	1454|1407|1454|	http://www.genome.jp/kegg-bin/show_pathway?hsa04710/hsa:1454%09red/hsa:1407%09red
Bladder cancer	KEGG PATHWAY	hsa05219	3	38	0.028977707	0.235443866	ENSG00000135446|ENSG00000101412|ENSG00000110092	hsa:1019|hsa:1869|hsa:595|	1019|1869|595|	http://www.genome.jp/kegg-bin/show_pathway?hsa05219/hsa:595%09red/hsa:1019%09red/hsa:1869%09red
Prolactin signaling pathway	KEGG PATHWAY	hsa04917	4	72	0.0355965	0.272208532	ENSG00000140009|ENSG00000173039|ENSG00000110092|ENSG00000096968	hsa:2100|hsa:5970|hsa:595|hsa:3717|	2100|5970|595|3717|	http://www.genome.jp/kegg-bin/show_pathway?hsa04917/hsa:595%09red/hsa:3717%09red/hsa:5970%09red/hsa:2100%09red
Leishmaniasis	KEGG PATHWAY	hsa05140	4	74	0.038603489	0.278802975	ENSG00000162434|ENSG00000173039|ENSG00000096968|ENSG00000177606	hsa:3716|hsa:5970|hsa:3717|hsa:3725|	3716|5970|3717|3725|	http://www.genome.jp/kegg-bin/show_pathway?hsa05140/hsa:3725%09red/hsa:3717%09red/hsa:3716%09red/hsa:5970%09red
Jak-STAT signaling pathway	KEGG PATHWAY	hsa04630	6	156	0.049900685	0.328535383	ENSG00000162434|ENSG00000110092|ENSG00000096968|ENSG00000105639|ENSG00000105397|ENSG00000105229	hsa:3716|hsa:595|hsa:3717|hsa:3718|hsa:7297|hsa:51588|	3716|595|3717|3718|7297|51588|	http://www.genome.jp/kegg-bin/show_pathway?hsa04630/hsa:3718%09red/hsa:51588%09red/hsa:7297%09red/hsa:595%09red/hsa:3717%09red/hsa:3716%09red
Pathways in cancer	KEGG PATHWAY	hsa05200	10	327	0.050543905	0.328535383	ENSG00000115414|ENSG00000162434|ENSG00000080824|ENSG00000110092|ENSG00000135446|ENSG00000101412|ENSG00000173039|ENSG00000076604|ENSG00000116478|ENSG00000177606	hsa:2335|hsa:3716|hsa:3320|hsa:595|hsa:1019|hsa:1869|hsa:5970|hsa:9618|hsa:3065|hsa:3725|	2335|3716|3320|595|1019|1869|5970|9618|3065|3725|	http://www.genome.jp/kegg-bin/show_pathway?hsa05200/hsa:3320%09red/hsa:9618%09red/hsa:595%09red/hsa:3725%09red/hsa:3716%09red/hsa:2335%09red/hsa:1019%09red/hsa:3065%09red/hsa:5970%09red/hsa:1869%09red
Ribosome biogenesis in eukaryotes	KEGG PATHWAY	hsa03008	4	84	0.055750142	0.345119924	ENSG00000124784|ENSG00000109534|ENSG00000132341|ENSG00000105202	hsa:83732|hsa:54433|hsa:5901|hsa:2091|	83732|54433|5901|2091|	http://www.genome.jp/kegg-bin/show_pathway?hsa03008/hsa:5901%09red/hsa:54433%09red/hsa:2091%09red/hsa:83732%09red
Prostate cancer	KEGG PATHWAY	hsa05215	4	89	0.065629598	0.360197892	ENSG00000101412|ENSG00000080824|ENSG00000110092|ENSG00000173039	hsa:1869|hsa:3320|hsa:595|hsa:5970|	1869|3320|595|5970|	http://www.genome.jp/kegg-bin/show_pathway?hsa05215/hsa:595%09red/hsa:3320%09red/hsa:1869%09red/hsa:5970%09red
Pathogenic Escherichia coli infection	KEGG PATHWAY	hsa05130	3	55	0.068716308	0.360197892	ENSG00000164924|ENSG00000134308|ENSG00000196230	hsa:7534|hsa:10971|hsa:203068|	7534|10971|203068|	http://www.genome.jp/kegg-bin/show_pathway?hsa05130/hsa:203068%09red/hsa:10971%09red/hsa:7534%09red
NF-kappa B signaling pathway	KEGG PATHWAY	hsa04064	4	91	0.069820163	0.360197892	ENSG00000006062|ENSG00000162692|ENSG00000173039|ENSG00000105229	hsa:9020|hsa:7412|hsa:5970|hsa:51588|	9020|7412|5970|51588|	http://www.genome.jp/kegg-bin/show_pathway?hsa04064/hsa:51588%09red/hsa:5970%09red/hsa:7412%09red/hsa:9020%09red
Non-small cell lung cancer	KEGG PATHWAY	hsa05223	3	56	0.071560545	0.360197892	ENSG00000135446|ENSG00000101412|ENSG00000110092	hsa:1019|hsa:1869|hsa:595|	1019|1869|595|	http://www.genome.jp/kegg-bin/show_pathway?hsa05223/hsa:595%09red/hsa:1019%09red/hsa:1869%09red
Osteoclast differentiation	KEGG PATHWAY	hsa04380	5	131	0.072039578	0.360197892	ENSG00000162434|ENSG00000006062|ENSG00000173039|ENSG00000105397|ENSG00000177606	hsa:3716|hsa:9020|hsa:5970|hsa:7297|hsa:3725|	3716|9020|5970|7297|3725|	http://www.genome.jp/kegg-bin/show_pathway?hsa04380/hsa:7297%09red/hsa:5970%09red/hsa:3725%09red/hsa:3716%09red/hsa:9020%09red
FoxO signaling pathway	KEGG PATHWAY	hsa04068	5	134	0.077460836	0.372959583	ENSG00000213923|ENSG00000126457|ENSG00000283900|ENSG00000110092|ENSG00000147364	hsa:1454|hsa:3276|hsa:1454|hsa:595|hsa:26260|	1454|3276|1454|595|26260|	http://www.genome.jp/kegg-bin/show_pathway?hsa04068/hsa:595%09red/hsa:3276%09red/hsa:1454%09red/hsa:26260%09red
Phototransduction	KEGG PATHWAY	hsa04744	2	29	0.090376567	0.41960549	ENSG00000137486|ENSG00000141480	hsa:408|hsa:409|	408|409|	http://www.genome.jp/kegg-bin/show_pathway?hsa04744/hsa:409%09red/hsa:408%09red
Glioma	KEGG PATHWAY	hsa05214	3	65	0.099406725	0.4344033	ENSG00000135446|ENSG00000101412|ENSG00000110092	hsa:1019|hsa:1869|hsa:595|	1019|1869|595|	http://www.genome.jp/kegg-bin/show_pathway?hsa05214/hsa:595%09red/hsa:1019%09red/hsa:1869%09red
T cell receptor signaling pathway	KEGG PATHWAY	hsa04660	4	104	0.100246915	0.4344033	ENSG00000006062|ENSG00000135446|ENSG00000173039|ENSG00000177606	hsa:9020|hsa:1019|hsa:5970|hsa:3725|	9020|1019|5970|3725|	http://www.genome.jp/kegg-bin/show_pathway?hsa04660/hsa:3725%09red/hsa:1019%09red/hsa:5970%09red/hsa:9020%09red
RNA polymerase	KEGG PATHWAY	hsa03020	2	32	0.105681154	0.443179034	ENSG00000181222|ENSG00000102978	hsa:5430|hsa:5432|	5430|5432|	http://www.genome.jp/kegg-bin/show_pathway?hsa03020/hsa:5430%09red/hsa:5432%09red
Epithelial cell signaling in Helicobacter pylori infection	KEGG PATHWAY	hsa05120	3	68	0.109523161	0.44370105	ENSG00000006062|ENSG00000173039|ENSG00000177606	hsa:9020|hsa:5970|hsa:3725|	9020|5970|3725|	http://www.genome.jp/kegg-bin/show_pathway?hsa05120/hsa:3725%09red/hsa:5970%09red/hsa:9020%09red
TNF signaling pathway	KEGG PATHWAY	hsa04668	4	110	0.11604489	0.44370105	ENSG00000006062|ENSG00000162692|ENSG00000173039|ENSG00000177606	hsa:9020|hsa:7412|hsa:5970|hsa:3725|	9020|7412|5970|3725|	http://www.genome.jp/kegg-bin/show_pathway?hsa04668/hsa:3725%09red/hsa:5970%09red/hsa:7412%09red/hsa:9020%09red
Oocyte meiosis	KEGG PATHWAY	hsa04114	4	110	0.11604489	0.44370105	ENSG00000166913|ENSG00000164924|ENSG00000134308|ENSG00000170027	hsa:7529|hsa:7534|hsa:10971|hsa:7532|	7529|7534|10971|7532|	http://www.genome.jp/kegg-bin/show_pathway?hsa04114/hsa:7529%09red/hsa:10971%09red/hsa:7532%09red/hsa:7534%09red
Melanoma	KEGG PATHWAY	hsa05218	3	71	0.120017649	0.445779839	ENSG00000135446|ENSG00000101412|ENSG00000110092	hsa:1019|hsa:1869|hsa:595|	1019|1869|595|	http://www.genome.jp/kegg-bin/show_pathway?hsa05218/hsa:595%09red/hsa:1019%09red/hsa:1869%09red
Cysteine and methionine metabolism	KEGG PATHWAY	hsa00270	2	38	0.138094319	0.494622782	ENSG00000119772|ENSG00000171989	hsa:1788|hsa:92483|	1788|92483|	http://www.genome.jp/kegg-bin/show_pathway?hsa00270/hsa:1788%09red/hsa:92483%09red
Thyroid hormone signaling pathway	KEGG PATHWAY	hsa04919	4	119	0.141612545	0.494622782	ENSG00000169375|ENSG00000116478|ENSG00000110092|ENSG00000197406	hsa:25942|hsa:3065|hsa:595|hsa:1735|	25942|3065|595|1735|	http://www.genome.jp/kegg-bin/show_pathway?hsa04919/hsa:1735%09red/hsa:595%09red/hsa:3065%09red/hsa:25942%09red
Toxoplasmosis	KEGG PATHWAY	hsa05145	4	120	0.144582044	0.494622782	ENSG00000162434|ENSG00000173039|ENSG00000105397|ENSG00000096968	hsa:3716|hsa:5970|hsa:7297|hsa:3717|	3716|5970|7297|3717|	http://www.genome.jp/kegg-bin/show_pathway?hsa05145/hsa:7297%09red/hsa:3717%09red/hsa:3716%09red/hsa:5970%09red
Influenza A	KEGG PATHWAY	hsa05164	5	177	0.176811338	0.576248606	ENSG00000162434|ENSG00000173039|ENSG00000105397|ENSG00000096968|ENSG00000177606	hsa:3716|hsa:5970|hsa:7297|hsa:3717|hsa:3725|	3716|5970|7297|3717|3725|	http://www.genome.jp/kegg-bin/show_pathway?hsa05164/hsa:7297%09red/hsa:3725%09red/hsa:3717%09red/hsa:3716%09red/hsa:5970%09red
Apoptosis	KEGG PATHWAY	hsa04210	3	86	0.177307263	0.576248606	ENSG00000006062|ENSG00000173039|ENSG00000014216	hsa:9020|hsa:5970|hsa:823|	9020|5970|823|	http://www.genome.jp/kegg-bin/show_pathway?hsa04210/hsa:823%09red/hsa:5970%09red/hsa:9020%09red
Transcriptional misregulation in cancer	KEGG PATHWAY	hsa05202	5	179	0.182286593	0.57798188	ENSG00000078399|ENSG00000169375|ENSG00000116478|ENSG00000188375|ENSG00000173039	hsa:3205|hsa:25942|hsa:3065|hsa:440093|hsa:5970|	3205|25942|3065|440093|5970|	http://www.genome.jp/kegg-bin/show_pathway?hsa05202/hsa:3205%09red/hsa:3065%09red/hsa:440093%09red/hsa:25942%09red/hsa:5970%09red
Nucleotide excision repair	KEGG PATHWAY	hsa03420	2	47	0.189898087	0.587779793	ENSG00000158290|ENSG00000139842	hsa:8450|hsa:8451|	8450|8451|	http://www.genome.jp/kegg-bin/show_pathway?hsa03420/hsa:8451%09red/hsa:8450%09red
Ubiquitin mediated proteolysis	KEGG PATHWAY	hsa04120	4	137	0.198445345	0.595044299	ENSG00000105229|ENSG00000036257|ENSG00000158290|ENSG00000139842	hsa:51588|hsa:8452|hsa:8450|hsa:8451|	51588|8452|8450|8451|	http://www.genome.jp/kegg-bin/show_pathway?hsa04120/hsa:51588%09red/hsa:8451%09red/hsa:8450%09red/hsa:8452%09red
Cocaine addiction	KEGG PATHWAY	hsa05030	2	50	0.207710613	0.595044299	ENSG00000173039|ENSG00000177606	hsa:5970|hsa:3725|	5970|3725|	http://www.genome.jp/kegg-bin/show_pathway?hsa05030/hsa:3725%09red/hsa:5970%09red
Wnt signaling pathway	KEGG PATHWAY	hsa04310	4	140	0.208525573	0.595044299	ENSG00000213923|ENSG00000283900|ENSG00000110092|ENSG00000177606	hsa:1454|hsa:1454|hsa:595|hsa:3725|	1454|1454|595|3725|	http://www.genome.jp/kegg-bin/show_pathway?hsa04310/hsa:595%09red/hsa:3725%09red/hsa:1454%09red
Chemokine signaling pathway	KEGG PATHWAY	hsa04062	5	189	0.210554137	0.595044299	ENSG00000137486|ENSG00000141480|ENSG00000173039|ENSG00000105639|ENSG00000096968	hsa:408|hsa:409|hsa:5970|hsa:3718|hsa:3717|	408|409|5970|3718|3717|	http://www.genome.jp/kegg-bin/show_pathway?hsa04062/hsa:3717%09red/hsa:3718%09red/hsa:409%09red/hsa:5970%09red/hsa:408%09red
Hedgehog signaling pathway	KEGG PATHWAY	hsa04340	2	52	0.219680201	0.607626087	ENSG00000213923|ENSG00000283900	hsa:1454|hsa:1454|	1454|1454|	http://www.genome.jp/kegg-bin/show_pathway?hsa04340/hsa:1454%09red
Estrogen signaling pathway	KEGG PATHWAY	hsa04915	3	100	0.236083537	0.630722215	ENSG00000140009|ENSG00000080824|ENSG00000177606	hsa:2100|hsa:3320|hsa:3725|	2100|3320|3725|	http://www.genome.jp/kegg-bin/show_pathway?hsa04915/hsa:3320%09red/hsa:3725%09red/hsa:2100%09red
Legionellosis	KEGG PATHWAY	hsa05134	2	55	0.237733758	0.630722215	ENSG00000013441|ENSG00000173039	hsa:1195|hsa:5970|	1195|5970|	http://www.genome.jp/kegg-bin/show_pathway?hsa05134/hsa:1195%09red/hsa:5970%09red
Acute myeloid leukemia	KEGG PATHWAY	hsa05221	2	57	0.249812536	0.636777052	ENSG00000173039|ENSG00000110092	hsa:5970|hsa:595|	5970|595|	http://www.genome.jp/kegg-bin/show_pathway?hsa05221/hsa:595%09red/hsa:5970%09red
NOD-like receptor signaling pathway	KEGG PATHWAY	hsa04621	2	57	0.249812536	0.636777052	ENSG00000173039|ENSG00000080824	hsa:5970|hsa:3320|	5970|3320|	http://www.genome.jp/kegg-bin/show_pathway?hsa04621/hsa:3320%09red/hsa:5970%09red
Colorectal cancer	KEGG PATHWAY	hsa05210	2	62	0.280055375	0.700138438	ENSG00000110092|ENSG00000177606	hsa:595|hsa:3725|	595|3725|	http://www.genome.jp/kegg-bin/show_pathway?hsa05210/hsa:595%09red/hsa:3725%09red
Inflammatory bowel disease (IBD)	KEGG PATHWAY	hsa05321	2	67	0.310204457	0.747399072	ENSG00000173039|ENSG00000177606	hsa:5970|hsa:3725|	5970|3725|	http://www.genome.jp/kegg-bin/show_pathway?hsa05321/hsa:3725%09red/hsa:5970%09red
Amphetamine addiction	KEGG PATHWAY	hsa05031	2	68	0.3162073	0.747399072	ENSG00000116478|ENSG00000177606	hsa:3065|hsa:3725|	3065|3725|	http://www.genome.jp/kegg-bin/show_pathway?hsa05031/hsa:3725%09red/hsa:3065%09red
p53 signaling pathway	KEGG PATHWAY	hsa04115	2	68	0.3162073	0.747399072	ENSG00000135446|ENSG00000110092	hsa:1019|hsa:595|	1019|595|	http://www.genome.jp/kegg-bin/show_pathway?hsa04115/hsa:595%09red/hsa:1019%09red
Adipocytokine signaling pathway	KEGG PATHWAY	hsa04920	2	70	0.328175791	0.761716592	ENSG00000173039|ENSG00000096968	hsa:5970|hsa:3717|	5970|3717|	http://www.genome.jp/kegg-bin/show_pathway?hsa04920/hsa:3717%09red/hsa:5970%09red
B cell receptor signaling pathway	KEGG PATHWAY	hsa04662	2	72	0.340086899	0.761716592	ENSG00000173039|ENSG00000177606	hsa:5970|hsa:3725|	5970|3725|	http://www.genome.jp/kegg-bin/show_pathway?hsa04662/hsa:3725%09red/hsa:5970%09red
Adherens junction	KEGG PATHWAY	hsa04520	2	73	0.346018167	0.761716592	ENSG00000124216|ENSG00000006607	hsa:6615|hsa:9855|	6615|9855|	http://www.genome.jp/kegg-bin/show_pathway?hsa04520/hsa:9855%09red/hsa:6615%09red
Tuberculosis	KEGG PATHWAY	hsa05152	4	179	0.348505323	0.761716592	ENSG00000162434|ENSG00000078142|ENSG00000173039|ENSG00000096968	hsa:3716|hsa:5289|hsa:5970|hsa:3717|	3716|5289|5970|3717|	http://www.genome.jp/kegg-bin/show_pathway?hsa05152/hsa:5289%09red/hsa:3717%09red/hsa:3716%09red/hsa:5970%09red
RNA degradation	KEGG PATHWAY	hsa03018	2	74	0.351931846	0.761716592	ENSG00000135473|ENSG00000164167	hsa:9924|hsa:11157|	9924|11157|	http://www.genome.jp/kegg-bin/show_pathway?hsa03018/hsa:11157%09red/hsa:9924%09red
Pertussis	KEGG PATHWAY	hsa05133	2	75	0.357826936	0.761716592	ENSG00000173039|ENSG00000177606	hsa:5970|hsa:3725|	5970|3725|	http://www.genome.jp/kegg-bin/show_pathway?hsa05133/hsa:3725%09red/hsa:5970%09red
Huntington's disease	KEGG PATHWAY	hsa05016	4	183	0.363280221	0.761716592	ENSG00000181222|ENSG00000169375|ENSG00000116478|ENSG00000102978	hsa:5430|hsa:25942|hsa:3065|hsa:5432|	5430|25942|3065|5432|	http://www.genome.jp/kegg-bin/show_pathway?hsa05016/hsa:5430%09red/hsa:3065%09red/hsa:25942%09red/hsa:5432%09red
Propanoate metabolism	KEGG PATHWAY	hsa00640	1	28	0.379116171	0.776115209	ENSG00000171989	hsa:92483|	92483|	http://www.genome.jp/kegg-bin/show_pathway?hsa00640/hsa:92483%09red
Hepatitis C	KEGG PATHWAY	hsa05160	3	133	0.382087488	0.776115209	ENSG00000162434|ENSG00000173039|ENSG00000105397	hsa:3716|hsa:5970|hsa:7297|	3716|5970|7297|	http://www.genome.jp/kegg-bin/show_pathway?hsa05160/hsa:7297%09red/hsa:3716%09red/hsa:5970%09red
Thyroid cancer	KEGG PATHWAY	hsa05216	1	29	0.389243159	0.778486318	ENSG00000110092	hsa:595|	595|	http://www.genome.jp/kegg-bin/show_pathway?hsa05216/hsa:595%09red
Systemic lupus erythematosus	KEGG PATHWAY	hsa05322	3	136	0.395285332	0.778592321	ENSG00000125835|ENSG00000100028|ENSG00000188375	hsa:6628|hsa:6634|hsa:440093|	6628|6634|440093|	http://www.genome.jp/kegg-bin/show_pathway?hsa05322/hsa:6628%09red/hsa:440093%09red/hsa:6634%09red
Salmonella infection	KEGG PATHWAY	hsa05132	2	86	0.421195379	0.799059237	ENSG00000173039|ENSG00000177606	hsa:5970|hsa:3725|	5970|3725|	http://www.genome.jp/kegg-bin/show_pathway?hsa05132/hsa:3725%09red/hsa:5970%09red
Signaling pathways regulating pluripotency of stem cells	KEGG PATHWAY	hsa04550	3	142	0.421444219	0.799059237	ENSG00000162434|ENSG00000105639|ENSG00000096968	hsa:3716|hsa:3718|hsa:3717|	3716|3718|3717|	http://www.genome.jp/kegg-bin/show_pathway?hsa04550/hsa:3718%09red/hsa:3717%09red/hsa:3716%09red
MAPK signaling pathway	KEGG PATHWAY	hsa04010	5	257	0.424116056	0.799059237	ENSG00000006062|ENSG00000137486|ENSG00000141480|ENSG00000173039|ENSG00000177606	hsa:9020|hsa:408|hsa:409|hsa:5970|hsa:3725|	9020|408|409|5970|3725|	http://www.genome.jp/kegg-bin/show_pathway?hsa04010/hsa:408%09red/hsa:3725%09red/hsa:409%09red/hsa:5970%09red/hsa:9020%09red
African trypanosomiasis	KEGG PATHWAY	hsa05143	1	34	0.437459416	0.807798554	ENSG00000162692	hsa:7412|	7412|	http://www.genome.jp/kegg-bin/show_pathway?hsa05143/hsa:7412%09red
mRNA surveillance pathway	KEGG PATHWAY	hsa03015	2	91	0.448937668	0.807798554	ENSG00000162385|ENSG00000141543	hsa:4116|hsa:9775|	4116|9775|	http://www.genome.jp/kegg-bin/show_pathway?hsa03015/hsa:4116%09red/hsa:9775%09red
Focal adhesion	KEGG PATHWAY	hsa04510	4	207	0.450991783	0.807798554	ENSG00000115414|ENSG00000125753|ENSG00000110092|ENSG00000177606	hsa:2335|hsa:7408|hsa:595|hsa:3725|	2335|7408|595|3725|	http://www.genome.jp/kegg-bin/show_pathway?hsa04510/hsa:2335%09red/hsa:595%09red/hsa:3725%09red/hsa:7408%09red
Primary immunodeficiency	KEGG PATHWAY	hsa05340	1	36	0.45566533	0.807798554	ENSG00000105639	hsa:3718|	3718|	http://www.genome.jp/kegg-bin/show_pathway?hsa05340/hsa:3718%09red
Morphine addiction	KEGG PATHWAY	hsa05032	2	93	0.459823792	0.807798554	ENSG00000137486|ENSG00000141480	hsa:408|hsa:409|	408|409|	http://www.genome.jp/kegg-bin/show_pathway?hsa05032/hsa:409%09red/hsa:408%09red
Regulation of autophagy	KEGG PATHWAY	hsa04140	1	39	0.481878064	0.83525531	ENSG00000078142	hsa:5289|	5289|	http://www.genome.jp/kegg-bin/show_pathway?hsa04140/hsa:5289%09red
Pyruvate metabolism	KEGG PATHWAY	hsa00620	1	40	0.490332764	0.838727097	ENSG00000171989	hsa:92483|	92483|	http://www.genome.jp/kegg-bin/show_pathway?hsa00620/hsa:92483%09red
Chagas disease (American trypanosomiasis)	KEGG PATHWAY	hsa05142	2	104	0.517365251	0.85722426	ENSG00000173039|ENSG00000177606	hsa:5970|hsa:3725|	5970|3725|	http://www.genome.jp/kegg-bin/show_pathway?hsa05142/hsa:3725%09red/hsa:5970%09red
Pyrimidine metabolism	KEGG PATHWAY	hsa00240	2	105	0.522391655	0.85722426	ENSG00000181222|ENSG00000102978	hsa:5430|hsa:5432|	5430|5432|	http://www.genome.jp/kegg-bin/show_pathway?hsa00240/hsa:5430%09red/hsa:5432%09red
Toll-like receptor signaling pathway	KEGG PATHWAY	hsa04620	2	106	0.527382874	0.85722426	ENSG00000173039|ENSG00000177606	hsa:5970|hsa:3725|	5970|3725|	http://www.genome.jp/kegg-bin/show_pathway?hsa04620/hsa:3725%09red/hsa:5970%09red
Protein processing in endoplasmic reticulum	KEGG PATHWAY	hsa04141	3	168	0.529352239	0.85722426	ENSG00000014216|ENSG00000080824|ENSG00000116663	hsa:823|hsa:3320|hsa:26270|	823|3320|26270|	http://www.genome.jp/kegg-bin/show_pathway?hsa04141/hsa:26270%09red/hsa:3320%09red/hsa:823%09red
Amoebiasis	KEGG PATHWAY	hsa05146	2	109	0.54214359	0.85722426	ENSG00000115414|ENSG00000173039	hsa:2335|hsa:5970|	2335|5970|	http://www.genome.jp/kegg-bin/show_pathway?hsa05146/hsa:5970%09red/hsa:2335%09red
MicroRNAs in cancer	KEGG PATHWAY	hsa05206	5	297	0.547708488	0.85722426	ENSG00000106462|ENSG00000116478|ENSG00000110092|ENSG00000119772|ENSG00000101412	hsa:2146|hsa:3065|hsa:595|hsa:1788|hsa:1869|	2146|3065|595|1788|1869|	http://www.genome.jp/kegg-bin/show_pathway?hsa05206/hsa:595%09red/hsa:1788%09red/hsa:3065%09red/hsa:1869%09red/hsa:2146%09red
Notch signaling pathway	KEGG PATHWAY	hsa04330	1	48	0.553199203	0.85722426	ENSG00000116478	hsa:3065|	3065|	http://www.genome.jp/kegg-bin/show_pathway?hsa04330/hsa:3065%09red
Malaria	KEGG PATHWAY	hsa05144	1	49	0.560492785	0.85722426	ENSG00000162692	hsa:7412|	7412|	http://www.genome.jp/kegg-bin/show_pathway?hsa05144/hsa:7412%09red
Intestinal immune network for IgA production	KEGG PATHWAY	hsa04672	1	49	0.560492785	0.85722426	ENSG00000006062	hsa:9020|	9020|	http://www.genome.jp/kegg-bin/show_pathway?hsa04672/hsa:9020%09red
Alcoholism	KEGG PATHWAY	hsa05034	3	180	0.575249045	0.863434082	ENSG00000108840|ENSG00000116478|ENSG00000188375	hsa:10014|hsa:3065|hsa:440093|	10014|3065|440093|	http://www.genome.jp/kegg-bin/show_pathway?hsa05034/hsa:10014%09red/hsa:3065%09red/hsa:440093%09red
Endometrial cancer	KEGG PATHWAY	hsa05213	1	52	0.581668624	0.863434082	ENSG00000110092	hsa:595|	595|	http://www.genome.jp/kegg-bin/show_pathway?hsa05213/hsa:595%09red
Leukocyte transendothelial migration	KEGG PATHWAY	hsa04670	2	118	0.584478455	0.863434082	ENSG00000162692|ENSG00000125753	hsa:7412|hsa:7408|	7412|7408|	http://www.genome.jp/kegg-bin/show_pathway?hsa04670/hsa:7412%09red/hsa:7408%09red
Neurotrophin signaling pathway	KEGG PATHWAY	hsa04722	2	120	0.593485293	0.86688863	ENSG00000173039|ENSG00000177606	hsa:5970|hsa:3725|	5970|3725|	http://www.genome.jp/kegg-bin/show_pathway?hsa04722/hsa:3725%09red/hsa:5970%09red
Viral myocarditis	KEGG PATHWAY	hsa05416	1	60	0.633292992	0.894983332	ENSG00000110092	hsa:595|	595|	http://www.genome.jp/kegg-bin/show_pathway?hsa05416/hsa:595%09red
Shigellosis	KEGG PATHWAY	hsa05131	1	61	0.639282077	0.894983332	ENSG00000173039	hsa:5970|	5970|	http://www.genome.jp/kegg-bin/show_pathway?hsa05131/hsa:5970%09red
Inositol phosphate metabolism	KEGG PATHWAY	hsa00562	1	61	0.639282077	0.894983332	ENSG00000078142	hsa:5289|	5289|	http://www.genome.jp/kegg-bin/show_pathway?hsa00562/hsa:5289%09red
cAMP signaling pathway	KEGG PATHWAY	hsa04024	3	200	0.64523909	0.894983332	ENSG00000173039|ENSG00000139874|ENSG00000177606	hsa:5970|hsa:6751|hsa:3725|	5970|6751|3725|	http://www.genome.jp/kegg-bin/show_pathway?hsa04024/hsa:6751%09red/hsa:3725%09red/hsa:5970%09red
Tight junction	KEGG PATHWAY	hsa04530	2	134	0.652445773	0.894983332	ENSG00000135446|ENSG00000082397	hsa:1019|hsa:23136|	1019|23136|	http://www.genome.jp/kegg-bin/show_pathway?hsa04530/hsa:23136%09red/hsa:1019%09red
Cytosolic DNA-sensing pathway	KEGG PATHWAY	hsa04623	1	64	0.656670218	0.894983332	ENSG00000173039	hsa:5970|	5970|	http://www.genome.jp/kegg-bin/show_pathway?hsa04623/hsa:5970%09red
Glycolysis / Gluconeogenesis	KEGG PATHWAY	hsa00010	1	66	0.667795256	0.894983332	ENSG00000171989	hsa:92483|	92483|	http://www.genome.jp/kegg-bin/show_pathway?hsa00010/hsa:92483%09red
Renal cell carcinoma	KEGG PATHWAY	hsa05211	1	66	0.667795256	0.894983332	ENSG00000177606	hsa:3725|	3725|	http://www.genome.jp/kegg-bin/show_pathway?hsa05211/hsa:3725%09red
RIG-I-like receptor signaling pathway	KEGG PATHWAY	hsa04622	1	70	0.688978096	0.907665597	ENSG00000173039	hsa:5970|	5970|	http://www.genome.jp/kegg-bin/show_pathway?hsa04622/hsa:5970%09red
Non-alcoholic fatty liver disease (NAFLD)	KEGG PATHWAY	hsa04932	2	151	0.714657957	0.907665597	ENSG00000173039|ENSG00000177606	hsa:5970|hsa:3725|	5970|3725|	http://www.genome.jp/kegg-bin/show_pathway?hsa04932/hsa:3725%09red/hsa:5970%09red
Bacterial invasion of epithelial cells	KEGG PATHWAY	hsa05100	1	76	0.718252685	0.907665597	ENSG00000115414	hsa:2335|	2335|	http://www.genome.jp/kegg-bin/show_pathway?hsa05100/hsa:2335%09red
Phagosome	KEGG PATHWAY	hsa04145	2	155	0.727866919	0.907665597	ENSG00000078142|ENSG00000196230	hsa:5289|hsa:203068|	5289|203068|	http://www.genome.jp/kegg-bin/show_pathway?hsa04145/hsa:203068%09red/hsa:5289%09red
Antigen processing and presentation	KEGG PATHWAY	hsa04612	1	79	0.731842355	0.907665597	ENSG00000080824	hsa:3320|	3320|	http://www.genome.jp/kegg-bin/show_pathway?hsa04612/hsa:3320%09red
Phosphatidylinositol signaling system	KEGG PATHWAY	hsa04070	1	81	0.740536885	0.907665597	ENSG00000078142	hsa:5289|	5289|	http://www.genome.jp/kegg-bin/show_pathway?hsa04070/hsa:5289%09red
Oxytocin signaling pathway	KEGG PATHWAY	hsa04921	2	159	0.740555016	0.907665597	ENSG00000110092|ENSG00000177606	hsa:595|hsa:3725|	595|3725|	http://www.genome.jp/kegg-bin/show_pathway?hsa04921/hsa:595%09red/hsa:3725%09red
Progesterone-mediated oocyte maturation	KEGG PATHWAY	hsa04914	1	86	0.761062651	0.907665597	ENSG00000080824	hsa:3320|	3320|	http://www.genome.jp/kegg-bin/show_pathway?hsa04914/hsa:3320%09red
cGMP-PKG signaling pathway	KEGG PATHWAY	hsa04022	2	167	0.764419684	0.907665597	ENSG00000116604|ENSG00000125753	hsa:4209|hsa:7408|	4209|7408|	http://www.genome.jp/kegg-bin/show_pathway?hsa04022/hsa:4209%09red/hsa:7408%09red
ErbB signaling pathway	KEGG PATHWAY	hsa04012	1	87	0.764969171	0.907665597	ENSG00000177606	hsa:3725|	3725|	http://www.genome.jp/kegg-bin/show_pathway?hsa04012/hsa:3725%09red
ECM-receptor interaction	KEGG PATHWAY	hsa04512	1	87	0.764969171	0.907665597	ENSG00000115414	hsa:2335|	2335|	http://www.genome.jp/kegg-bin/show_pathway?hsa04512/hsa:2335%09red
Gap junction	KEGG PATHWAY	hsa04540	1	89	0.772592114	0.907665597	ENSG00000196230	hsa:203068|	203068|	http://www.genome.jp/kegg-bin/show_pathway?hsa04540/hsa:203068%09red
Fc gamma R-mediated phagocytosis	KEGG PATHWAY	hsa04666	1	91	0.779968418	0.907665597	ENSG00000125753	hsa:7408|	7408|	http://www.genome.jp/kegg-bin/show_pathway?hsa04666/hsa:7408%09red
Rheumatoid arthritis	KEGG PATHWAY	hsa05323	1	91	0.779968418	0.907665597	ENSG00000177606	hsa:3725|	3725|	http://www.genome.jp/kegg-bin/show_pathway?hsa05323/hsa:3725%09red
GnRH signaling pathway	KEGG PATHWAY	hsa04912	1	92	0.783566578	0.907665597	ENSG00000177606	hsa:3725|	3725|	http://www.genome.jp/kegg-bin/show_pathway?hsa04912/hsa:3725%09red
Purine metabolism	KEGG PATHWAY	hsa00230	2	176	0.788970865	0.907665597	ENSG00000181222|ENSG00000102978	hsa:5430|hsa:5432|	5430|5432|	http://www.genome.jp/kegg-bin/show_pathway?hsa00230/hsa:5430%09red/hsa:5432%09red
HIF-1 signaling pathway	KEGG PATHWAY	hsa04066	1	106	0.828192015	0.944400039	ENSG00000173039	hsa:5970|	5970|	http://www.genome.jp/kegg-bin/show_pathway?hsa04066/hsa:5970%09red
Cholinergic synapse	KEGG PATHWAY	hsa04725	1	113	0.846933211	0.944400039	ENSG00000096968	hsa:3717|	3717|	http://www.genome.jp/kegg-bin/show_pathway?hsa04725/hsa:3717%09red
Proteoglycans in cancer	KEGG PATHWAY	hsa05205	2	204	0.851500895	0.944400039	ENSG00000115414|ENSG00000110092	hsa:2335|hsa:595|	2335|595|	http://www.genome.jp/kegg-bin/show_pathway?hsa05205/hsa:595%09red/hsa:2335%09red
Rap1 signaling pathway	KEGG PATHWAY	hsa04015	2	211	0.86424974	0.944400039	ENSG00000125753|ENSG00000006607	hsa:7408|hsa:9855|	7408|9855|	http://www.genome.jp/kegg-bin/show_pathway?hsa04015/hsa:9855%09red/hsa:7408%09red
Endocytosis	KEGG PATHWAY	hsa04144	2	213	0.867703902	0.944400039	ENSG00000137486|ENSG00000141480	hsa:408|hsa:409|	408|409|	http://www.genome.jp/kegg-bin/show_pathway?hsa04144/hsa:409%09red/hsa:408%09red
AMPK signaling pathway	KEGG PATHWAY	hsa04152	1	124	0.872348804	0.944400039	ENSG00000110092	hsa:595|	595|	http://www.genome.jp/kegg-bin/show_pathway?hsa04152/hsa:595%09red
Axon guidance	KEGG PATHWAY	hsa04360	1	127	0.878517863	0.944400039	ENSG00000266028	hsa:23380|	23380|	http://www.genome.jp/kegg-bin/show_pathway?hsa04360/hsa:23380%09red
Platelet activation	KEGG PATHWAY	hsa04611	1	131	0.886283114	0.944400039	ENSG00000125753	hsa:7408|	7408|	http://www.genome.jp/kegg-bin/show_pathway?hsa04611/hsa:7408%09red
Dopaminergic synapse	KEGG PATHWAY	hsa04728	1	131	0.886283114	0.944400039	ENSG00000141480	hsa:409|	409|	http://www.genome.jp/kegg-bin/show_pathway?hsa04728/hsa:409%09red
Cell adhesion molecules (CAMs)	KEGG PATHWAY	hsa04514	1	145	0.90976371	0.959836001	ENSG00000162692	hsa:7412|	7412|	http://www.genome.jp/kegg-bin/show_pathway?hsa04514/hsa:7412%09red
Adrenergic signaling in cardiomyocytes	KEGG PATHWAY	hsa04261	1	149	0.915535878	0.959836001	ENSG00000183873	hsa:6331|	6331|	http://www.genome.jp/kegg-bin/show_pathway?hsa04261/hsa:6331%09red
Alzheimer's disease	KEGG PATHWAY	hsa05010	1	168	0.938306503	0.975838763	ENSG00000014216	hsa:823|	823|	http://www.genome.jp/kegg-bin/show_pathway?hsa05010/hsa:823%09red
Regulation of actin cytoskeleton	KEGG PATHWAY	hsa04810	1	215	0.971667627	0.999987646	ENSG00000115414	hsa:2335|	2335|	http://www.genome.jp/kegg-bin/show_pathway?hsa04810/hsa:2335%09red
Ras signaling pathway	KEGG PATHWAY	hsa04014	1	228	0.977160396	0.999987646	ENSG00000173039	hsa:5970|	5970|	http://www.genome.jp/kegg-bin/show_pathway?hsa04014/hsa:5970%09red
Neuroactive ligand-receptor interaction	KEGG PATHWAY	hsa04080	1	275	0.989531503	0.999987646	ENSG00000139874	hsa:6751|	6751|	http://www.genome.jp/kegg-bin/show_pathway?hsa04080/hsa:6751%09red
Olfactory transduction	KEGG PATHWAY	hsa04740	1	405	0.998799717	0.999987646	ENSG00000141480	hsa:409|	409|	http://www.genome.jp/kegg-bin/show_pathway?hsa04740/hsa:409%09red
Metabolic pathways	KEGG PATHWAY	hsa01100	5	1213	0.999987646	0.999987646	ENSG00000181222|ENSG00000078142|ENSG00000119772|ENSG00000171989|ENSG00000102978	hsa:5430|hsa:5289|hsa:1788|hsa:92483|hsa:5432|	5430|5289|1788|92483|5432|	http://www.genome.jp/kegg-bin/show_pathway?hsa01100/hsa:5289%09red/hsa:92483%09red/hsa:5430%09red/hsa:1788%09red/hsa:5432%09red
--------------------
#Term	Database	ID	Input number	Background number	P-Value	Corrected P-Value	Input	KEGG_ID/KO	Entrez_ID	Hyperlink
--------------------
#Term	Database	ID	Input number	Background number	P-Value	Corrected P-Value	Input	KEGG_ID/KO	Entrez_ID	Hyperlink
--------------------
